# Supplementary material for: Dynamic distribution patterns of ribosomal DNA and chromosomal evolution in Paphiopedilum, a lady's slipper orchid
Source: BMC Plant Biol. 2011 Sep 12;11:126. doi: 10.1186/1471-2229-11-126 (PMC3184063; doi:10.1186/1471-2229-11-126)
Supplement: Additional file 4 — The 5S-NTS sequence alignment using MAFFT, provided in FASTA format [file 1471-2229-11-126-S4.TXT]

>acmo1
-CT--CTTTTTGAAATTCTTTT---A-AAGAAA------A--TTCTGTCAA-TTTTTGCC
----AATTCCA-AAGCTTTGTA------CTATC-A---------------TGCTGT-TG-
-CTTTGTAG--CAC-TTTGTATGCACCTCGCACATATTT--TGTT--AAAGAAA-TTTCT
GTCCA-TTTTAT-------------CCACATTCAA-CATTTA----TTTTTTTTGATCTA
-CTGCTTTC-AAGCATATCATCCATTGCTACAAAATTTATTATGCTTGGTCATTGGAATC
ATAGTTACGAACC-ATTCGTGATAACTGGC-GTAGAGCTGTAAGTAATT-TG-ATGCTTT
CTCACCTGCCA-TTCTAGTCAAA-CTTCTA--TGTGTCATATGCGTTCTAATACCTC-AA
AGCCCATG-CTTA-AAA-AAGGTGATCAGGTACAAGTCATTCAGATGCGTATATAGCATT
TGG-ATGAATGAA-TA-CATGGG-T
>fair3
-CT--CTTTTAAAAATTCTTTTG--A-AAAAAA------A--TTCCGTCAA-TTTTTGCT
----AATTCCA-AAGTTTTATA------CTGTC-A---------------CATTGT-TG-
-TTTTGCAG--CTC-TTTGTATGCACACCGCACATGTTT--TGTT--AAAACAA-TTTCT
ATCCA-TTTTAT-------------CCATATTCAA-CATTTG----TTTTTTTTTGCTTG
TCTGCTTTG-AGGCACGTCGTCCATTGCTGCCAAATTTATTATGCTTGGTCATTGGAATC
GTAGTTACGGACC-ATTCATGACAATTGGC-ATAAAGCTATAAGGAATT-AG-ATGCTTT
CTCACGTCCCA-TTCTACCCAAA-CTTCTA--TGTCTCATATGCGTTCTAACACCTC-AA
AGTCCATG-CTTA-AAA-AAGGTGATCAGGTACAGGTTGTTAAGATGCTTACATAGCATC
TGG-ATGAATGAA-TA-CATGGG-T
>tigr6
-CA--CTATTTGAAATTCTTCT-----AAAAAA------A--TTCCATCAA-TTTTTGCA
----AATTCTA-AAGTTTTGTA------CTGTC-A---------------CGCTGT-TG-
-TTTTGCAG--CTC-TTTGTATGTACTTTGCAACTATTT--TATT--AAAGAAA-TTTCA
ATCTA-TTTTAT-------------CCACATTCAA-CATTTA----TTTTTTTTGCTCAA
-CTGCTTTG-AGGCACATCACCCATTGCTACCAAATTTATTATGCTTGGTTATTGGAATG
GTAGTTATAGACC-ATTCGTGACAACTATC-GTAGAGATGTAAGAAATT-TG-ATGCTTT
CCCACCTTCAA-TTCTAGCCGAA-TAGATA--TGTCTCATATGCATTCTGATACCCC-AA
AGCCCATG-CTTG-AAA-AAGACAACTAGGTACAGGTCATTCAAATGCTTATATAGCATC
TGG-ATGAATGAA-TA-CATGGG-T
>dru2
-CA--CTTTTTAAAATTCTTTTA----AAAAAA------A--TTCCATCAT-TTCTTATC
----AACTCCA-AAGTTTTGTG------CTGTG-A---------------CGTCAT-TG-
-CTTTATTG--CTC-TTTGTATGCACGTCACACATGTTT--TGTT--AAAAAAC-TTTAC
GTCTG-TTTTAT-------------CCATATTATA-CATTTG---TTGTTTTTTGCTCTA
-TTGCTTTA-AGGCATGTCGTCCATTACTTTCAAATTTATTGTGTTTGGTCATTGGAATG
GCAGTTACAGACC-ATTCGTGACGACTGGC-GTAGAGCTGTAAGGAATT-TG-ATGCTTG
CTCACTTCCAT-TTATAGCCGAA-CATATA--TGTCTCATACGTGTTCTGATACCTC-GA
AGCCCGTG-CTTG-AAA-AAGGCGACCAGATACAGGTCATGTAGATGCTTATATAGCATT
TGA-ATGAATGAA-TA-CATGGG-T
>dru6
-CT--CTTTTTAAAATTCTTTTG--AGAAAAAA------A--TTCCATCAT-TTTTTATC
----AATTCCA-ATGTTTTATA------CTGTC-A---------------CGTTGT-TG-
-CTTTGCTG--CAC-TTTGTATGCGCGTCACATATGTTT--TGTT---AAAAAC-ATTCC
ATCTG-TTTTAT-------------CCATTTTTCA-CATTT----ATTTTTTTTGCTCTA
-TTGCTTTG-AGGCACGTCGTCCATTGCTTCCAAATTTATTATTCTTGATCATTGGAATG
GTTGTTATAGACC-ATTCATGACAACTAGC-ATAGAGCTGTAAGAAATT-TG-ATGCTTT
CTCACCTCAAA-TTCTAGCCGAA-CATATA--TGTCTCATATGCATTCTGATACCCC-GA
AGCCCATG-CTTG-AAA-AAGGCGACCAGGCATAGGTCATTCACATGCTTATATAGCATC
TGA-ATGAATGAA-TA-CTTGGG-T
>fair2
-CT--CTTTTTAAAATTCTATTG--AAAAAAAA------A--TTCCATCAT-TTTTTATC
----AATTCCA-AAGTTTTGTA------CTGTC-A---------------CGTTGT-TG-
-CTTTGCTG--CTC-TTTCTATGCACGTCGCACAAGTTT--TGTT--AAAAAAC-TTTCT
GTCCA-TTTTAT-------------CCATATTCCA-C--------TTTTTTTTTGCTCTA
-TAGCTTTG-AGGCACGTCATCCATTGCTTCCATATTTATTATGCTTGGTTATTGAAATG
GTAGTTACAGACC-ATTTGTGACAACTGGC-GTAAAGTGGTATGGAATT-TG-ATGCTTT
CTCACCTCTAA-TTCTATCTGAA-CATATA--TGTCTCATATGCGTTCTGATACCCT-GA
AGCCCATG-CTTG-AAA-AAGGTGACCAGGTACAGGTCATTCAGATGCTTATATAGCATC
TAG-ATGAATGAA-TA-CATGGG-T
>fair5
-CA--CTTTTTAAAATTCTTTTG--AAAAAAAA------A--TTCCATCAT-TTTTTGTC
----AAGTCCA-AAGTTTTGTA------CTATC-A---------------CGTTGT-TG-
-CTTTGCTG--CTC-TTTTTATACACATCGCACATATTT--TGTT--AAAAAAC-TTTTC
GTCCA-TTTTAT-------------CCATATTCCA-CATTTG---TTTTGTTTTGCTCTA
-TTGCTTTG-AGGCACGTCGTCCATTGCTTCCAAATTTTTTGTGCTCGGACATTGGAATG
GTAGTTACAGACC-ATTCGTGACAACTGGC-GTAGAGTTGTAAGGAATT-CG-ATGCTTT
CTCACCTCCAA-TTCTAGCCGAA-CATATA--TGTCTCATAAGCGTTATGATACCCC-GA
AGCCCATG-CTTG-AAA-AAGGCAACCAGGTACAGGTCATGCAGATGCTTATATAGCATC
TAG-ATGAATGAA-TA-CATGGG-T
>fair6
-CA--CTTTTTAAAATTCTTGTG--ATAAAAAA------A--TTCCATCAT-TTTTTATC
----AATTCCA-AAGTTTTGTA------CTGTC-T---------------CGTCAT-TG-
-CTTTGCTG--CAC-TTTGTATGCACGTCACACATATTT--TGTT--AAAAAAT-ATTCT
GTCCA-TTTTAT-------------CCATATTTCA-CATTT----GTTTGTTTTGCTCTA
-TTGCTTTG-AGGCACATCATCCATTGCTTCCAAATTTATTGTGCTTGGTCTTTAGAATG
GTAGTTACAGACC-ATTCATGACAACTAGT-GTAGAGCTGTAAGGAATT-CG-ATGCTTT
CTCACCTCCAA-TTCTAGCTGAA-CATATA--TGTCTCATATGTATTCTAATACTCC-AA
AGCCCATG-CTTG-AAA-AAGGCGACTAGGTACAGGTCATTCAGATGATTATATAGCATC
TGG-ATGAATGAA-TA-CATGGA-T
>fair4
-CT--ATTTTTAAAATACTTTTG--A-AAAAAA------A--TTACATCAT-TTCCTATC
----AATTCTA-AAGTTTTGTA------CTGTC-A---------------CATTGT-TG-
-CTTTGCAG--CTC-TTTGTATGCATGTCGCACATGTTT--TGTT--AAAAAAC-ATTCC
ATCCG-TTTTAT-------------CCATATTCCA-CATTTG---TTTTGTTTTGCTCTA
-TTACTTTG-AGGCACATCATCCATTGCTTCCAAATTTATTGTGCTTGGTTATTGGAGTG
GTAGTTACAGACC-ATTCGTGACAACTGGC-GTAGAGCTGTAAGGAATT-CG-ATGATTT
CTCACCTCCAA-TTCTAGCCGAA-CATATA--TGTCTCATATGCATTCTGATACACT-GA
TGCCCATA-CTTG-AAA-AAGGTGACCAGGTACAGGTCATTAAGATGCTTATATAGCATC
TGG-ATGAATGAA-TA-CATGGG-T
>fair8
-CT--CTGTTTAAAATTCTTTTG--A-AAAAAA------T--TTCCATCAT-TTTTTGTC
----ATTTCTA-AAGTTTTTTA------CTGTC-A---------------TGTTAT-TT-
-CTTTGATG--CTC-TTTATATGCACGTCGCATATGTTT--TGTTA-AAAAAAC-ATTCC
GTCTG-TTTTAT-------------CCATATTCCA-CATTTA---TTTTGTTTTACTCTA
-TTGCTTTG-AGGCACGTCATCGATTGCTTCCAAATTTATTGTGCTTGGTCATTGGAATG
GTAGTTACAGACC-ATTCGTGACAACTGGC-GTAGAGCTGTAAGGAATT-CG-ATGCATT
CTCACCTCCAA-TTCTAGCCGAA-CATATA--TGTCTCATATGCATTATGATACCCT-GA
AGCTCATG-ATTG-AAA-AAGGTGACCAGGTACAGGTCATTCAGATGCTTATAGAGCATC
TGG-ATGAATGAA-TA-CATGGG-T
>dru8
-CT--CTTTTTAAAATTCTTTTG--A-AAAAAA------A--TTCTATC-C-TTTTTGTC
----AATTCCA-AAGTTTTGTA------CTGTC-T---------------CGTTAT-TG-
-CTTTTATG--CAC-TTTGTATGGACGTCGCACATGTTT--TGTTA-AAAAAAC-TTTCC
ATCCA-TTTTAT-------------CCATATTTCA-AATTTG----TTTTTTTTGCTCTA
-TTGCTTTG-AGGCGCGTCATCCATTGCTTCCAAATTTATTATGCTTGGTCATTGGAATG
GTTGTTACAGACC-ATTCGTGACAACTGGC-GTAGAGCTGTATTGAATT-CG-ATGCTTT
CTCATCTCTAA-TTCTACCCGAA-CATATA--TGTCTCATATGCGTTCTGATACCCC-GA
AGGCCATG-CTTG-AAA-AAGGCAACCAGGTACAGGTCATTCAGATGCTTATATAGCATC
TAG-ATGAATGAA-TA-CATGAG-T
>tigr3
-TG--CTTTTTAAAATTCTATCG--A-AAAAAA------A--ATCCATCAT-TTTTTGTC
----AATTCTA-AAGTTTTGTA------CTGTC-A---------------CGTTGT-TG-
-CTTTGCTG--CTC-TTTGTATGCACATCACAGATGTTT--CGTTA-AAAAAAC-TTTCC
ATCCA-TTTTAT-------------CCATATTCCA-CATTTG----TTTTTTTTACTCTA
-TTGCTTTG-AGGCACGTCATCCATTGCTTCCAAATTTATTGTGTTTGGTCATTAGAATG
GTAGTTACAGACT-ATTCGTGACAATTGGC-ATAGAGCTATAAGGAATT-CG-ATGCTTT
CTCACCTCCAA-TTCTAGCCGAA-CATATA--TGTCTCATATGCATTCTGATATCCC-GA
AGCCCATG-CTTG-AAA-AAAGCGACCATGTACTGATCATGCAGATGCTTATATAGCATC
TGG-ATGAACGAA-TA-CATGAG-T
>tigr8
-TG--CTTTTTAAAATTCTATTG----AAAAAA------A--ATCCATCAT-TTTTTGTC
----AATTCCA-AAGTTTTGTA------CTGTC-A---------------CATTGT-TG-
-CTTTGCTG--CTC-TTTGTATGCACATCGCAGATGTTT--TGTTA-AAAAAAC-CTTTC
ATCCA-TTTTAT-------------ACATATTCCA-CATTTG---TTTTTTTTTGCTCTA
-TTGCTTTG-AGGCACGTCATCCATTGCTTCCAAATTTATTATGTTTGGTCATTAGAATG
GTAGTTACAGACC-ATTCATGACAATTGGT-GTAGAGCTGTAAGGAATT-TG-ATGCTTT
CTCACCTCCAA-TTCTAGCCGAA-CATATA--TGTCTCATATGTGTTCTGATACCCC-AA
AGCCCATG-CTT--AAA-AAGGCGACCAGGTATAGGTCATGCAGCTGCTTATATATCATC
TGA-ATGAATGAA-TA-CATGGG-T
>fair7
-CT--CTTTTTAAAATTCTTTTG--A-AAAAAA------A--TTCCATTAT-TTTTTGTC
----AATTCCA-AAGTTTTGTA------CTATC-----------------CATTAT-TC-
-CTTTGATT--CTC-TTTGTTTGCACGTCTCACATGTTT--TGTT--AAAAAAC-TTTCT
GTCCG-TTTTAT-------------CCATATTATA-CATTTG---TTTTGATTTGCTCTA
-TTGCTTTG-AGGCACGTCGTCCATTGCTTCCAAATTTATTGTCCTTGGTCATTGGAATG
GTAGTTACAGAAC-ATTCGTGACAACTGGC-GTAAAGCTGTAAGGAATT-TG-ATGATTT
CTCACCTCCAA-TTCTAGACGAA-CATATA--TGTCTCATATGCGTTGTGATACCCC-GA
AGCCTATG-CTTG-AAA-AAGGAGACCAGGTACAGGTCATTCAGATGCTTATATTGCATC
TAG-ATGAATGAA-TA-CATGGG-T
>tigr4
-CT--CTTTTTAAAATTCTTTTG--AAAAAAAA------A--TTCCATCAT-TTTTTGTC
----AATTCCA-AAGTTTTATA------CTGTC-A---------------CGTTGT-CG-
-CTTTGCTG--ATC-TTTGTATGCACGTCACACATGTTT--TGTTA-AAAAAAC-TCTCT
ATCCA-TTTTAT-------------CCATATTCCA-CATTTG---TTTTGTTTTGCTCTA
-TTGCTTTA-AGGCATGTCGTCCATTGCTTCCAAATTTATTGTGCTTGGTGTTTGGAATG
GTAGTTACAGACT-ATTCGTGACGACTGGC-ATAGAGCTGTAAGGATTT-CA-ATGCTTC
ATAACCTCCAA-TTCTAGCCAAA-CATATA--TGTCTCATATGCATTCTGATAC-CC-AG
AGCCCATG-CTTG-AAA-AAGGTGACCAGGTCCAGGTCATTCAGATGCTTATATAGCATC
TAG-ATGAATGAA-TA-CATGGG-T
>dru5
-CT--CTTTTTAAAATTCTTTTG--A-AAAAAA------A--TTCCATCAT-TTTTTATC
----AATTCCA-AAGTTTTGTA------CTGTC-A---------------CGTTGT-TA-
-CTTTGCTG--CTC-TTTATATGCACGTCGCACATGTTT--TGTT--AAAAAAC-TTTCC
GTCCG-TTTTAT-------------TCATATTCCA-TATTTA----TTTTTTTTGCTCTA
-TTGCTTTG-AAGCACGTCGTCCATTGCTTTCAAATTTATTACGTATGATCATTGGAATA
GTAGTTACAGACC-ATTCGTGACAACTGGC-GCAGAGCTGTAAGGAATT-CG-ATGCTTT
CTCACCTCCAA-TTCTAGCCAAA-C--ATA--TGTCTCATATGCATTCTGACAACCC-GA
AGCCAATG-CTTT-AAA-AAGGCGACTAGGTACAGGTCATTCAGATGCTTATATAGCATT
TGG-ATGAATGAA-TT-CATGGG-T
>tigr1
-CT--CTTTTTAAAATT-ATTTA--A-AAAAAA------A--TTCTATCAT-TTTTTGTC
----AACTCCA-AAGTTTTGTA------CTGTC-A---------------CATCAT-TG-
-CTTTGCTG--CTC-TTTATATGCACGTCGCACATATTT--TGTT--AAAAAAC-TTTCC
ATCCA-TTTTAT-------------CTACATTATA-CA----------TTTTTTTATCTA
-TTGCTTTG-AGGCATGACATCCATTGCTTCTAAATTTATTGTGCTTGGTCATTGGAATG
GTAGTTACAGACC-ATTCATGACAACTGGC-ATAGGGCTCTAAGGAATT-TG-ATGCGTT
CTCACCTCTAA-TTCTAGCCGAA-CATATA--TGTCTCATATGCGTTCTGATACTCT-GA
AGCCCATG-CTTG-GAA-AAGACGACCAGGTATAGGTCATTTAGAAGCTCATATAGCACC
TGG-ATGAATGAA-TA-TGTGGG-T
>tigr7
-CT--CTTTTTAAAATTCTTTTG--A-AAAAAA------A--TTCCATCAT-TTTTTGTC
----AATTCGA-AAGTTTTGTG------CTGTC-A---------------TGTTAT-TG-
-CTTTGCTG--CTC-TTTGTATGCACGTCGCATATGTTT--TGTT--AGAAAAC-TTTCC
ATCCA-TTTTAT-------------CTACATTATA-CA----------TTTTTTTATCTA
-TTGCTTTG-AGGCATGACATCCATTGCTTCTAAATTTATTGTGCTTGGTCATTGGAATG
GTAGTTACAGACC-ATTCATGACAACTGGC-ATAGGGCTCTAAGGAATT-TG-ATGCGTT
CTCACCTCTAA-TTCTAGCCGAA-CATATA--TGTCTCATATGCGTTCTGATACTCT-GA
AGCCCATG-CTTG-GAA-AAGACGACCAGGTATAGGTCATTTAGAAGCTCATATAGCACC
TGG-ATGAATGAA-TA-TGTGGG-T
>tigr5
-TG--CTTTTTAAAATTTTATTG--A-AAAAAA------A--ATCCATCAT-TTTTTGTC
----AATTCCA-AAGTTTTGTA------CTGTC-A---------------CGTTAT-TG-
-CTTTGCTA--CTC-TTTGTATGCACATCGCACATGTTT--TGTT--AGAAAAC-TTTTC
ATCCA-TTTTAT-------------TTATATTATA-CATTTAGTTTTTTTTTTTGATCTA
-TTGCTTTG-AGGCATGACATCCATTGCTTCTAAATTTATTGTGCTTGGTCATTGGAATG
GTAGTTACAGACC-ATTCATGACAACTGGC-ATAGGGCTCTAAGGAATT-TG-ATGCGTT
CTCACCTCTAA-TTCTAGCCGAA-CATATA--TGTCTCATATGCGTTCTGATACTCT-GA
AGCCCATG-CTTG-GAA-AAGACGACCAGGTATAGGTCATTTAGAAGCTCATATAGCACC
TGG-ATGAATGAA-TA-CATGGG-T
>fair1
-CT--CTTTTTAAA-TTCTTTTG--AAAAAAAA------A--TTCTATCAT-TTTTTGTC
----AATTCTA-AAGTTTTGTA------CTGTG-A---------------TGTTGT-TG-
-CTTTGTTG--CTC-TTTGTATGCACGTCGCATATCTTT--TGTT--AAAAAAA-TTTCC
GTTCA-TTTTAT-------------CCATATTCCA-CATTTG-----TTTTTTTGCTCTA
-TTGCTTTG-AGGCACAACTTCCATTGCTTCCAAATTTATTGTTCTTAGTCATTGATATG
GTAGTTACAGACC-ATTTGTGACAACTAGC-AAAGAGCTGTAAGGAATT-CG-ATGCTTT
CTCACCTCTAA-TTCTCACCGAA-TATATA--TGTCTCATATGCGTTCTGATACCCC-GA
AGGCAATG-CTTG-AAA-AAGCCGACCAGGTACAGGTCAATCAGATGCTTATATGCCATC
TGG-ATGAATGAA-TA-CATGGG-T
>acmo3
-CT--CTTGTTGAAATTCTTTTG--A-AAAAAA------T--TGCTATCAA-TTTTTGTC
----AATTCCA-AAGTTTTGTA------GTGTC-A---------------CGCTGT-TG-
-CTTTGCAG--CTC-TTTGTATGCACTTCGCACATGTTT--TGTG--TTAAAAA-AATTC
GTCTA-TTTTAT-------------CCACATTCAA-CATTTA---T-TTTTTTGGCTCTA
-TTGCTTTG-AGGCACGCCATCCATTGCTGCTAAATTTATTATGGTTAGTTATTGGAATC
ATAATTATGAACC-ATTCGTGATAATTGGC-ATATAGCTGTAAGGAATT-TG-ATTCTTT
CACACCTCCCA-TTCTAGCC-AAACTTCTA--TGTCCCATATGCATTCTGATACCTC-AA
AGCCCATG-CTTG-AAA-AAGGCGA-CGGGTACAGGTCATTCAGATGCTTGTGTAGCATC
TGG-ATGAACGAA-AA-CATGGG-T
>suk1
-CT--CTTGTTGAAATTCTTTTG--A-AAAAAA------T--TGCTATCAA-TTTTTATC
----AATTCCA-AAGTTTTGTA------GTGTC-A---------------CGCTGT-TG-
-CTTTGCAG--CTC-TTTGTCTGCACTTTGCACATGTTT--TCTG--TTAAAAA-AATTC
ATCTT-TTTTAT-------------CCACATTCAA-CATTTA-------TTTTGGCTCTA
-TTTCTTTG-AGGCACGTCATCCATTGCTGCTAAATTTATTGTGGTTAGTTATTGGAATC
ATAATTACGAACC-ATTCGTGATAACTGGC-ATATAGCTGTAAGGAATT-TG-ATTCTTT
TGCACCTCCCA-TTCTAGCC-AAACTTCTA--TGTCCCATATGCATTCTAATACCTC-GA
AGTCCATG-CTTG-AAA-AAGGCGA-TGGGTATAGGTCATTCAGATACTTATATAGCATC
TAG-ATGAATGAA-TA-CATGGG-A
>suk5
-CT--CTTATTGAAATTCTTTTG--A-AAAAAA------T--TGCTATCAA-TTTTTGTC
----AATTCCA-AAGTTTTGTA------GTGTC-A---------------CGCTGT-TG-
-CTTTGCAG--CTC-TTTGTCTGCACTTTGCACATGTTT--TCTG--TTAAAAA-AATTC
ATCTT-TTTTAT-------------CCACATTCAA-CATTTA-------TTTTGGCTCTA
-TTTCTTTG-AGGCACGTCATCCATTGCTGCTAAATTTATTGTGGTTAGTTATTGGAATC
ATAATTACGAACC-ATTCGTGATAACTGGC-ATATAGCTGTAAGGAATT-TG-ATTCTTT
TGCACCTCCCA-TTCTAGCC-AAACTTCTA--TGTCCCATATGCATTCTAATACCTC-GA
AGTCCATG-CTTG-AAA-AAGGCGA-TGGGTATAAGTCATTCAGATACTTATATAGCATC
TAG-ATGAATGAA-TA-CATAGG-A
>suk3
-CT--CTTGTTGAAATTCTTTTG--A-AAAAAA------T--TGCTATCAA-TTTTTGTC
----AATTCCA-AAGTTTTGTA------GTGTC-A---------------CGCTGT-TG-
-CTTTGCAG--CTC-TTTGTCTGCACTTTGCACATGTTT--TCTG--TTAAAAA-AATTC
ATCTT-TTTTAT-------------CCACATTCAA-CATTTA-------TTTTGGCTCTA
-TTGCTTTG-AGGCACGTCATCCATTGCTGCTAAATTTATTGTGGTTAGTTATTGGAATC
ATAATTACGAACC-ATTCGTGATAACTGGC-ATATAGCTGTAAGGAATT-TG-ATTCTTT
TGCACCTCCCA-TTCTAGCC-AAACTTCTA--TGTCCCATATGCATTCTAATACCTC-AA
AGTCCATG-CTCG-AAA-AAGGCGA-TGGGTACAGGTCATTCAGATACTTATATAGCATC
TAG-ATGAATGAA-TA-CATGGG-A
>acmo5
-CT--CCTGTTGAAATTCTTTTG--A-AAAAAA------T--TGCTATCAA-TTTTTGTC
----AATTCCA-AAGTTTTGTA------GTGTC-A---------------CGCTGT-TG-
-CTTTGCAG--CTC-TTTGTATGCACTTCGCACATATTT--TGTG--TTAAAAA-AA-TC
ATCTA-TTTTAT-------------CCACATTCAA-CATTTA-----TTTTTTGGCTCTA
-TTGCTTTG-AGGCATGCCATCCATTGCTGCTAAATTTATTGTGGTTAGTTATTGGAATC
ATAATTACGAACC-ATTCGTGATAACTGGC-ATATAGCTGTAAGAAATT-TG-ATTCTTT
CACACCTCCCA-TTCTAGCC-AAACTTCTA--TGTACCATATGCATTCTGATACCTC-GA
AGTCCATG-CTTA-AAA-AAGGCGA-CGGGTACAGGTCATTCAGATGCTTATATAGCATC
TAG-ATGAATGAA-TA-CATGGG-A
>curt1
-CT--CTTTTTGAAATTCTTTTG--A-AAAAAA------A--T-CCATTAA-TTTTTGTC
----AATTCCA-AAGTTTTGTA------CTGTC-A---------------TGCTGT-TG-
-CTTTGCAG--CTC-TTTATATGCACGTCACATATGTTT--TGTT--AAAGAAA-TTTCT
ATCCA-TTTTAT-------------CCATATTCAA-CTTTTG---TTATCTTTTGCTCTA
-CTGGTTTA-AGGCACGTCATCCATTGCTGCCAAATTTATTGTGCTTGGTCCTTGGAATC
GTAGTTACAGACC-AATCGTGATAACTAGA-GTAGAGCTCTAAGGAATT-TG-ATGCCTT
--CACTTCCCA-TTCACACCGAAGCTTCTA--TGACTTATATGTGTTCTAATACCCT-GA
AGACCATG-CTTG-AAA-AAGGTGACTGGGTACAGGTCATTCGGATGCTTATATAGCATC
TGG-ATGAATGAT-TA-CATGGG-T
>suk8
-CT--CTTTTTGAAATTCTTTTG--A-AAAAAA------A--T-CCAGTAA-TTTTTGTC
----AATTCCA-AAGTTTTGTA------CTGTC-A---------------TGCTGT-TG-
-CTTTGCAG--CTC-TTTATATGCACGTCACATATGTTT--TGTT--AAAGAAA-TTTCT
ATCCA-TTTTAT-------------CCATATTCAA-CTTTTG---TTATCTTTTGCTCTA
-CTGGTTTA-AGGCACGTCATCCATTACTGCCAAATTTATTGTGCTTGGTCCTTGGAATC
GTAGTTACAGATC-AATCGTGATAACTAGA-GTAGAGCTCTAAGGAATT-TG-ATGCTTT
--CACTGCCCA-TTTGAGCTGAAGCTTCTA--TGTCTCATATGTGTTTTGATACCCC-AA
AGCTCATG-ATTG-AAA-AAGGTGACCGGGTGTAGGTCATTCAGATGCTTATATCATGTA
TGA-ATGAATGAA-TA-CATGGG-T
>suk4
-CT--CTTGTTGAAATTCTTTTG--A-AAAAAA------T--TGCTATCAA-TTTTTATC
----ATTTCCA-AAGTTTTGTA------GTGTC-A---------------CGCTGT-TG-
-CTTTGCAG--CTC-TTTGCATGCACTTTGCACATGTTT--TCTA--TTAAAAA-AATTC
ATCTT-TTTTAT-------------CCACATTCAA-CATTTA---T----TTTGGCTCTA
-TTTCTTTG-AGGCACGTCATCCATTGCTGCTAAATTTATTGTGCTTGGTCCTTGGAATC
GTAGTTACAGATC-AATCGTGATAACTAGA-GTAGAGCTCTAAGGAATT-TG-ATGCTTT
--CACTGCCCA-TTTGAGCTGAAGCTTCTA--TGTCTCATATGTGTTTTGATACCCC-AA
AGCTCATG-ATTG-AAA-AAGGTGACCGGGTGTAGGTCATTCAGATGCTTATATCATGTA
TGA-ATGAATGAA-TA-CATGGG-T
>dru1
-CT--CTTTTTAAAATTCTTTTG--A-AAAAAA------A--TACGATCAA-TTTTTGTC
----AATTCTA-AAGTTTTGTA------CTATC-A---------------TGCTGT-TG-
-CTTTGCAG--CTC-TTTTTATGCATGTCACACATGTTT--TATT--AAAGAAA-TTTCT
ATCCA-TTTTAT-------------CCACATTTAA-CATTTG---T--TTTTTTACTCTA
-CTGCTTTG-AGGCACGTCATCCTTTCCTGCCAAATTTATTGCGCTTGGTCATTGGAATC
AAAGTTACGAACC-ATTCGTGATAACTGGC-ATAGAGCTGTAAGAAATT-CG-ATGCTTT
CTCACCTCACA-TTCTAACCGAACTTTTT----GTCTCATATGCATTTTGATTCCTC-GA
AGTCCATG-CTTG-AAA-AAGGTAACTGGGTACAGGTAGTTTAGATGCTTATATCATATA
TGG-ATGAATGAG-TA-CATGTG-T
>dru4
-CT--CTTTTTGAAATTCTTTTG--A-AGAAAA------A--TACCATCAA-TTTTTGTC
----AATTCTA-GAGTTTTGTA------TTGTC-A---------------TGCTGT-TG-
-CTTTGCAG--CTC-TTTTTACGCACGTCACACATGTTT--TATT--AAAAAAA-TTTCC
ATTCA-TTTTAT-------------CCGCATTCAA-TATTT----T--TTTTTTACTCTA
-CTGCTTTG-AGGCACGTCATCCTTTGCTACAAAATTTATTGTGCTTAGTCATTGGAATC
AAAGTTACGGACT-ATTCGTGATAACTGGC-ATAGAGCTGTAAGAAATT-TA-ATGCTCT
CTCACCTCACA-TTCTAGTCGGACTTTTG----GTCCCATATGCGTTCTGATACCTC-AA
AGTCCATG-CTTG-AAA-AAGGCAACTGGGTACAAGTAGTTCAGATACTTGTATCACATA
TGG-ATGATTGAG-TA-TAATTG-T
>par5
-CT--CTTTTTGAAATTCTTTTG--A-AAAAAA------A--ATTCATCAA-TTTTTGCC
----AATTCTC-AAGTTTTGTA------ATATC-A---------------CGTTGT-TG-
-CTTTGTAG--CTC-TTTGAATGCACTTCTCACATATTT--TGTT--AAAAAAA-TTTCT
ATCCA-TTTTAT-------------CCACATTCAA-TATTTA---T--TTTTTTGCTCTA
-TTTCTTTG-AGGCATGTCATCAATTGCTGCCAAATTTATTATGCTTCGGTATTAGAATC
ATAGTTACGGACC-ATTCGTGATAACTGGC-ATGGAGCTGTAAGAAATT-TG-ATGCTTT
CTCACCTCCCA-TTCGAGCCGAAGCTTCTA--CGTCTCATATGTGTTCTGATACCTC-AA
AGTCCATG-CTTG-AAA-AAGGCAACTAAGTACAGGTTATTTAGATGCTTATATAGCATA
TGG-ATGAATGAA-TA-CATGTG-T
>henry5
-CT--CTTTTTGAAATTCTTTTGGAA-AAAAAA------A--TTCCATCAA-TTTTTATC
----AATTCCA-AAGTTATGTA------CTGTC-A---------------CGCTAT-TG-
-CTTTGCAG--CTC-TTTGTTTGCACGTTGCACATGTTT--TGTT--AAAAAAA--TTCC
ATCCA-TTTTAT-------------CCACATTCCA-CATTTA---T--TTTTTTGCTCTA
-CTGCTTTG-AGGCACGTCATCCATTGCTGCCAAATTTATTGTGCTTGGTCATTGGAATC
ATAGTTACAAACC-ATTTGTAATAACTGGC-ATAGAGCTGTAACAAATT-CG-ATGCTTT
CTCACCTCTCA-TTCAAGCCAAACCTCTA---TGTCTCATATGCATTCTGATACCCT-GA
AGCCCATG-CTTG-AAA-AAGGTGACCGGGTACAGGTCATTTAGATGCTTGTATATCATA
TGG-ATGAATGAA-TA-CATGGG-T
>niv1
-CT--CTTTTTGAAATTCTTTAA-AA-AACAAA------A--TTCTATCAA-TTTTTGTT
----TGTTCCA-AAGTTTTGTA------CTATC-A---------------CACTGC-TG-
-CTTTGCAG--CTC-TTTGTATGCATGTCATACATGTTT--TATT--AAAAAAA--TTCC
ATCCA-TTTTAT-------------CCACATTCAA-TATTTA---T--TTTTTTGCTCTA
-CTGCTTTG-AGGCATGTCATCTATTGCTACCAAATCTATTGTGCTTGGTCATTGGAATC
ATAGTTACAAACC-ATTCGTGACAACTGGC-GTAGAGCTGTAAGGAATT-CA-TTGCTT-
-TCATTGCCCA-TTTGAGCCGAAGCTTCTA--TGTCTCATATGCATTCCAATACCCC-AA
AGTCCATG-CTTG-AAA-AAGGCAACCAGGTACAGGTTATTCTGATGCTTATATAACATC
TGG-ATGAATGAC-TA-CATGTG-T
>purp4
-CT--CATTTTGAAATTCTTTTG--A-AAAAAA------A--TTCCATCAA-TTTTTGTC
----AATTCCA-AAGTTTTGTA------CTGTC-A---------------CGCTGT-TG-
-CTTTGCAG--CTC-TTTGTATGCACATCACACATGTTT--TGTT--AAAGAAA-TTTCT
GTCTA-TTTTAT-------------CAACATTCAA-CATT--------TTTTTTACTCTA
-CTACTTTG-AGGCACATCATCCAGTGCTACCAAAATTATTGTGCTTGGTCATTGGAATC
GTAGCTACGGACC-ATTCTTGACAACTAGA-GTAGAGCTGTAAGGAATT-CA-ATTCTTT
--CACCGCTCA-TTCGAGCCGAAGCTTCT----GTCTCATATGCATTCTTATACCCC-AA
AGCCTATG-CTTG-AAA-AAGGCAATGGGGTACAGGTCGTTCAGATGCTTATATCACATA
TAG-ATGAATGAG-TA-CATGTG-T
>hirs2
-CT--CTTTTTGAAATTCTTTTG--A-AAAAAA------A--TTCCATAAA-TTTTTGTA
----AATTCTA-AAGTTTTGTA------GTGTC-A---------------TGCAGT-TG-
-CTATGCTG--CTC-TTTGTTTGCATGTCACACATGTTT--TGTT--AAAAAAA-ATTCT
GTCCA-TTTTAT-------------CCACATTCAA-TAT---------TTTTTTACTTTA
-TTACTTTG-AGGCACATCATCCATTTCTACCAAATTTATTGTGCTTGGTCATTAGAACC
ATAGTTACGGACC-ATTCGTGATAACTGTC-ATAGAGCTGTAAGGAATT-TG-ATGCTTT
CTCACTTCACA-TTCGAGTCGAAGCTTCTA--TGTCTCATATGCATTCTAATACCCT-AA
AGCCTGTG-CTTA-AAA-AAGGTGTCCAGGTACAAGTCATTTAGATGCTTATATAGCATC
TGG-ATTATTGAG-TA-CATGTA-T
>gig5
-TT-ATTTTTTGAAATCATTTTG--A-AAAAAA------A--TTCCATTAA-TTTTTGTC
----AATTCCA-AAGTTTTGTA------CTATC-A---------------CACTGT-TG-
-CTTTACTG--CTC-TTTGTATACACTTTACACATATTT--TGTT--AAAGAAA-TTTAT
ATCTA-TTTTAT-------------CCATATTCCA-CATTTA-----TTTTTTTGCTCTA
-CTACTTTG-AGGCATGTCATCCATTACTGCCAAATTTATAGTACTTGGTCATTAGAATC
ATAGTTACAGACT-ATTTGTGATAACTGAC-ATAGAGTTGTAAGGAATT-CG-ATGCTTT
CTCACCTCCCA-TTCGAGTCAAAGCT--TC--TATCTCATATGCATTGTGATACCCT-AA
GGTCCATG-CTTG-AAA-AAGGCGACCAGGTACAGGTTGTTCAGATGCTTATATGGCATC
TGG-ATGAAAGAA-TA-TATGGA-T
>hirs4
-CT--CTTTTTGAAATTCTTTTA----AAAAAA------A--ATCCATCAA-ATTTTATC
----AATTCCA-AAGTTTTGTA------CTATC-A---------------TGCTAT-TG-
-CTTTGTAG--CTC-TTTATATGCATGTCACACATGTTT--TGTT--AAAGAAA-TTTAT
ATCCA-TTTTAT-------------CCACATTCCA-CATTTG----ATTTTGTTGCTCTG
-TTGCTTTG-AGGCACATAATCTATTGCTGCCAAATTTATTGTTCTTGGTCAATGAAATC
ATAGTTATGGACC-ATTCGTGATAACTAGC-GTAGAGATATAAGGGATT-CA-ATGCTTT
TTCACTACCCA-TTCAAGCTGAAGCTTCTC--TCTCTCATATGTGTTCTGATACCCC-AA
AGTCTATG-CTTG-AAA-AAGGTGACTGGGTATAGGTCGTTCTGATGCTTATATAGCATC
TAG-ATGAATGAG-TA-CATGGG-T
>hirs6
-CT--CTTTTTGAAATTCTTTT-----AAAAAA------A--ATCCATCAA-ATTTTATC
----AATTCCA-AAGTTTTGTA------CTATC-A---------------TGCTAT-TG-
-CTTTGTAG--CTC-TTTATATGCATGTCACACATGTTT--TGTT--AAAGAAA-TTTAT
ATCCA-TTTTAT-------------CCACATTCCA-CATTTG----ATTTTGTTACTCTG
-TTGCTTTG-AGGCACATAATCTATTGCTGCCAAATTTATTGTTCTTGGTCAATGAAATC
ATAGTTATGGACC-ATTCGTGATAACTAGC-GTAGAGATATAAGGGATT-CA-ATGCTTT
TTCACTACCCA-TTCAAGCTGAAGCTTCTC--TCTCTCATATGTGTTCTGATACCCC-AA
AGTCTATG-CTTG-AAA-AAGGTGACTGGGTATAGGTCGTTCTGATGCTTATATAGCATC
TAG-ATGAATGAG-TA-CATGGG-T
>sang2
-CC--CTTTTTGTAATTTTTTT-----AAAAAA------A--TTCCATCAT-TTTTTGTC
----AATTCCA-AAGTTTTGTA------CTATC-A---------------CGCTAT-TG-
-CTTTGAAG--CTC-TTTATATGCACGTCACACGTGTTT--TGTT--AAAGAAA-TTTCT
ATCCA-TTTTAT-------------CCATATTCAA-CATTTA---TTTTTTTTTGCTCTA
-CTGCTTTG-AGGCACATCATCCATTGCTGCCAAATTTATTATGCTTGGTCATTGGAATT
ATAGTTATGGACC-ATTTGTAAAAACTGGC-ATAGAGGTGTAAGGAATT-CG-ATGCTTT
CTCACCTCCCA-TTCGAGCTAAAGCT--TC--TATCACATATGCATTCTAATACCCT-GA
AGTCAATG-CTTA-AAA-GAGGTGACCAGGTACAAGTCATTCAGATGCTTATATAGCATC
TAG-ATGAATGAG-TT-CATGTG-T
>suk7
-CA--CTTTTTGAAATTCTTTTT--T-AAAAAA------A--TTCCATCAA-TTTTTGCC
----AATTCTA-AAGTTTTATA------TTGTCTA---------------TGCTGT-TG-
-CTTTGCAG--CTC-TTTGTATACACTTCGCACATCTTT--TGTT--AAAGAAA-TTTCC
ATCTA-TTTTAT-------------CCATATTCCA-TATTAG---TTTTTTTTTGCTCTT
-CTGCTTTG-AGGCACGCCATCTATTACTGTCAAATTTATTGTGCTTGGTCATGGGAATC
ATAGTTACGGACC-ATTCGTGACAAGTGGA-GTAGAGCTATAAGGAATT-CG-ATGCTTT
--CACCGCCCA-TTCGAGCCAAAGCTTTTA--TATCTCATATGTGTTCTGATACCCC-AA
AATCAATG-CTTG-AAA-AAGGCAACCGGGTATAGGTCATTTAGATGCTTATATCACATA
TAG-ATGAATGAA-TA-CATGTG-T
>curt2
-CT--CTTTTCGAAATTCTTTTG--AAAAAAAA------A--TTCCATCAA-TTTTTATC
----AATTCCA-AAGTTTTGTA------CTATC-A---------------CGCAGT-TG-
-CTTTGCTG--CTC-TTTGTTTGGACATCGAACATATTT--TGTT--AAAGAAA-TTTCT
ATCCG-TTTTAT-------------CCACATTCCA-CATTCC--ACATTTTTTT-CTCTG
-TTACTTTG-AGGCACGCTGTCCATTGTTGCCAAATTTATTATGCTTGGTCATTGGAATC
ATAGTTACGGTCC-ATTCGTGATAACTCGC-ATAGAGCTATAAGAAATT-TA-ATGCTTT
CTCACCTCCCA-TTCAAGCTGAAGCTTCT----GTCTCATATGCATTCTGATACTCT-AA
AGTCCATG-CTTG-AAG-AAGACAATCGAGTACAGGTCATTCAAATGCTTATATCACTTT
TAG-ATGAATGAG-TA-CATGGG-T
>henry1
-CA--CTTTTTCAAATTNTTTT----AAAAAAA------A--TTCCATCAT-TTTTGGCC
----AATTNTA-AAGTTTTGTA------CTGTC-A---------------CGCAGT-TG-
-CTTTGTTA--CTC-TTTATTTGCACGTCACACATGTTT--TGTT--TAAAAAA-ATTCC
ATTCA-TTTTAT-------------CCATATTCAA-CATTTG--TTTTTTTTTTGCTCTA
-TTGCTTTG-GGGCACGTCATCCTTTACTGTTAAATTTATTGTGCTTGGCCATTAGAATC
ATAGTTGCTTACC-ATTCATGATAACTGGC-ATAGAGCTGTAAGGAATT-CG-ATGCTTT
CTCACCTCCCA-TTCGACCTGAAGCTTCTA--AGTCTCATATGCATTCTGATACCCT-AA
AGTCCATG-ATTG-AAA-AAGGCAACCAGGTACAGGTCATTCAGATGCTTCTATAGCATC
TAG-ATGAATGAA-TA-CATATG-T
>henry8
-CT--ATTTTTGAAATTCTTTTG--AAAAAAAA------A--TTCCATCAA-TTTTTGCA
----AATTCTA-AAGTTTTGTA------CTGTC-A---------------CGCTAT-TG-
-CTTTGTTG--CTC-TTTGTTTACACGTAGCACATGTTT--TGTT--AAAAAAA-ATTCT
ATCCA-TTTTAT-------------CCACATTCCA-CATTTG--TTTTTTTTTTGCTCTA
-CTGCTTTT-AGGCACGTCATCCATTATTGCCAAATATTCTATGCTTGGTCATTAAAATC
ATAGTTACAGTCC-ATTCGTGACAACTGGC-CTAAAGCTGTAAGGAATT-CG-ATGCTTT
CTCACCTCCCA-TTCTAGCCTAAGCTTCTA--TGTCTCATATGTGTTCTAATACCTC-GA
AGTCCATG-CTTG-AAA-AAAACAACCGGGTACAGGTCGTTCAAATGCTTATGTCACATA
TGG-ATGAATGAA-TA-CATGGA-T
>suk2
-CT--CTTTTTGATATTCTTTTG----AAAAAA------A--TTCCATCAA-ATTTTGTC
----AATTTTA-AAGTTTTGTA------CTGTC-A---------------TGCAGT-TG-
-ATTTACTG--CTC-TTTATTTGCACGTCACACATGTTT--TATT--AAAAAAA-TTTCC
ATCCA-TTTTAT-------------CCACATTCCA-CATT--------TTTTTTGCCCTA
-CTACTTTT-AGGCACATTGTCCATTGCTGTCAAATTTATTAGGCTTGATCATTGGAATT
GTAGTTATAGACC-ATTCGTGACAACTAGC-GTAGTGCTGTAAGAAATT-CG-ATACTTT
CTCACCTCCTA-TTCAAGATGAATCTTCA----ATCTCATATGAATTCTGATATCTC-GA
AGTCCATG-CTTA-AAA-AAGGTGACCGAGTATAGGTCATTTAGATGCTTATATCACATA
TGG-ATGAATGAA-TA-CACGGG-T
>ward5
-CA--CTTTTTGAAATTCTTTTG----AAAAAA------A--TTCCATCTA-TTTTTATC
----AATTCTA-AAGTTTTATA------TTATC-A---------------TGTTGT-TG-
-CTTTGCAA--CTC-TTTGTATGCACGTCACACATGTTT--TATT--AAAGAAA-TTTCT
TTCTG-TTTTAT-------------CCACATTCAT-CATTTA------TTTTTTGCTCTA
-CTACTTTG-AGGCACATCCTCCATTGCTGCCAATTTTATTATTCTGGGTCATTTGAATC
ATAGTTACGGACC-ATTCGTGACAACTCGC-GTTGAGCTATAAGAAATT-CA-ATGCTT-
-TCACTACCCA-TTCGAGCTGAAGCTTCT----ATCTCCTATGTGTTCTAACACCCC-AA
AGTCCATG-CTTA-AAA-AAGATGACCGGGTACAGGTCGTTCAGATGCTTATATTGTATC
TAG-ATGAATGAA-TA-CATGGG-T
>ward7
--G--CTTTTTGAAATTCTTTTG----AAAAAA------A--TTCCATCTA-TTTTTATC
----AATTCTA-AAGTTTTATA------TTATC-A---------------TGTTGT-TG-
-CTTTGCAA--CTC-TTTGTATGCACGTCACACATGTTT--TATT--AAAGAAA-TTTCT
TTCTG-TTTTAT-------------CCACATTCAT-CATTTA------TTTTTTGCTCTA
-CTACTTTG-AGGCACATCCTCCATTGCTGCCAATTTTATTATTCTTGGTCATTTGAATC
ATAGTTACGGACC-ATTCGTGACAACTCGC-GTTGAGCTATAAGAAATT-CA-ATGCTT-
-TCACTACCCA-TTCGAGCTGAAGCTTCT----ATCTCCTATGTGTTCTAACACCCC-AA
AGTCCATG-CTTA-AAA-AAGATGACCGGGTACAGGTCGTTCAGATGCTTATATTGTATC
TAG-ATGAATGAA-TA-CATGGG-T
>liem1
-CA--CTTTTTGAAATTCTTTTT----AAAATA------A--TTCCATCAA-TTTTTACC
----AATTCCA-AAGTTTTGCA------CTGTT-G---------------CGTTAT-TG-
-CTCTGCTG--CTC-TTTGTATGCTTGTCCCACATATTT--TATT--AAAGAAA-TTTCC
ATCTA-TTTTAT-------------CCAAATTTAT-CCTTTG----TTTTTTTTGCTCTA
-CTTATTTG-AGTCATGTCGTCCATTGCTGCTAAATTTATTGTGCTTGGTCATTGGAATC
GTAGTTACGGACC-ATTCATGACAACTAGC-GCAGAGCTGTAAGGAATT-CG-ATGTTT-
-TCACCACCCA-TTCAACCCGAAGCTTCTA--TGTGTCATATGTGTGCTGATTCCCC-GA
AGTCCATG-CTTG-AAA-AAGTCGAACGGGTTCAGGACATTTAGGTGCTTGTATAGCATA
TGG-ATGAATGAG-TA-CATGTG-T
>liem4
-CA--CTTTTTGAAATTCTTTTT----AAAAAA------A--TTCCATCAA-TTTTTACC
----AATTCCA-AAGTTTTGCA------CTGTT-G---------------AGTTAT-TG-
-CTCTGCTG--CTC-TTTGTATGCTTGTCCCACATATTT--TATT--AAAGAAA-TTTCC
ATCTA-TTTTAT-------------CCAAATTTGT-CTTTTG----TTTTTTTTGCTTTA
-CTTATTTG-AGTCACGTCGTCCATTGCTGCTAAATTTATTGTGCTTGGTCATTGGAATC
GTAGTTACGGACC-ATTCATGACAACTAGC-ACAGAGCTGTCAGGAATT-CG-ATGCTT-
-TCACCACCCA-TTCAACCCGAAGCTTCTA--TGTGTCATATGTGTGCTGATTCCCC-GA
AGTACATG-CTTG-AAA-AAGGCGAACGGGTATAGGTCATTTAGATGCTTATATCGCATA
TGG-ATGAATGAG-TA-CATGTG-T
>prim4
-CA--CTTTTTGAAATTCTTTTT----TAAAAA------A--TTCCATCAA-TTTTTACC
----AATTCTA-AAGTTTTGCA------CTGTT-G---------------CGTTAT-TG-
-CTCTGCTG--CTC-TTTGTATGCTTGTCCCACATATTT--TGTT--AAAGAAA-TTTCC
AGCTA-TTTTAT-------------CCAAATTTGT-CTTTTG----TTTTTTGTGCTCTA
-CTTATTTG-AGTCACGTCGTCCGTTGCTGCTAAATTTATTGTGCTTGGTCATTGGAATC
GTAGTTACGGACC-ATTCATGACAACTAGC-GCAGAGCTGTAAGGAATT-CG-ATGCTT-
-TCACCACCCA-TTCAACCTGAAGCTTCTA--TGTGTCATATGTGTGCTGATTCCCC-GA
AGTCCATG-CTTG-AAA-AAAGCGAACGGGGACAGGTCATTTAGATGCTTATATAGCATA
TGG-ATTAATGAG-TA-CATGTG-T
>prim7
-CA--CTTTATGAAATTCTTTTT----AAAAAA------A--TTCCATCAA-TTTTTACC
----AATTCCA-AAGTTTTGCA------CTGTT-G---------------CGTTAT-TG-
-CTCTGCTG--CTC-TTTGTATGCTTGTCCCACATATTT--TATT--AAAGAAA-TTTCC
ATCTA-TTTTAT-------------CCAAATTTGT-CTTTTG----TTTTTTGTGCCCTA
-CTTATTTG-AGTCACGTCGTCCGTTGCTGCTAAATTTATTGTGCTTGGTCATTGGAATC
GTAGTTACGGACC-ATTCATGACAACTAGC-GCAGAGCTGTAAGGAATT-CG-ATGCTT-
-TCACCACCCA-TTCAACCCGAAGCTTCTA--TGTATCATATGTGTGCTGATTCCCC-AA
ATTCCATG-CTTG-AAA-AAGGCGAACGGGTACAGGTCATTTAGATGCTTATATAGCATA
TGG-ATGAATGAG-TA-CATGTG-T
>vict5
-CA--CTTTTTGAAATTATTTTT----AAAAAA------A--TTCCATCAT-TTTTTACC
----AATTCCA-AAGTTTTGCA------CTGTT-G---------------CGTTAT-TG-
-CTCTGCTG--CTA-TTTGTATGCTTGTCCCACATATTT--TATT--AAAGAAA-TTTCC
ATCTA-TTTTAT-------------CCAAATTTGT-CTTTTG----TTTTTTTTGGTCTA
-CTTATTTG-AGTCACGTCGTCCGTTGCTGCTAAATTTATTGTGCTTGGTCATTGGAATC
GTAGTTACGGACC-ATTCATGACAACTAGC-ACAGAGCTGTAAGGAATT-CT-ATGCTT-
-TCACCACCCA-TTCAACCCGAAGCTTCTA--TGTGTCATATGTGTGCTGATTCCCC-GA
AGTCCATG-CTTG-AAA-AAGGCGAACGGGTACAGGTCATTTAGATGCTTATATAGCATA
TGG-ATGAATGAG-TA-CATGTG-T
>moq1
-CA--CTTTTTGAAATTCTTTTT----AAAAAA------A--TTCCATCAA-TTTTTACC
----GATTCCA-AAGTTTTGCA------CTGTT-G---------------CGTTAT-TG-
-CTCTGCTG--CTC-TTTGTATGCTTGTCCCACATATTT--TATT--AAAGAAA-TTTCC
ATCTA-TTTTAT-------------TCAAATTTGA-CCTTTG----TTTTTTTTGCTCTA
-CTTATTTG-AGTCACGTCGTCCATTGCTGCTAAATTTATTGTGCTAGGTCATTGGAATC
GTAGTTACGGACC-ATTCATGACAACTAGC-GCAGAGCTGTAAGGAATT-TG-ATGCTT-
-TTACCACCCA-TTCAACCCGAAGCTTCTA--TGTGTCATATGTGTGCTGATTCCCC-GA
AGTCCATG-CTTG-AAA-AAGGCGAACGGGTACAGGTCATTTAGATGCTTATATAGAATA
TGG-ATGAATGAG-TA-CATGTG-T
>vict7
-CA--CTTTTTGAAATTCTTTTT----AAAAAA------A--TTCCATCAA-TTTTTACC
----AATTCCA-AAGTTTTGCA------C-GTT-G---------------CGTTAT-TG-
-CTCTGCTG--CTC-TTTGTATGCTTGTCCCACATATTT--TATT--AAAGAAA-TTTCC
ATCTA-TTTTAT-------------CCAAATTTGA-CCTTTG----TTTTTTTTGCTCTA
-CTTATTTG-AGTCACGTCGTCCATTGCTGCTAAATTTATTGTGCTTGGTCATTGGAATC
GTAGTTACGGACC-ATTCATGACAACTAGC-GCAGAGCTGTGAGGAATT-CG-ATACTT-
-TCACCACCCA-TTCAACCCGAAGCTTCTA--TGTGTCATATGTGTGCTGATTCTCC-GA
AGTCTATG-CTTG-AAA-AAGGTGAACGGGTACAGGTCATTTAGATGCTTATATAGCATA
TGT-ATGAATGAG-TA-CATGTG-T
>liem2
-CA--CTTTTTGAAATTCTTTTT----AAAAAA------A--TTCCATTAA-TTTTTACC
----AATTCCA-AAGTTTTGCA------CTGTT-G---------------CGTTAT-TG-
-CTCTACTG--CTC-TTTGCATGCTTGTCCCACATATTT--TATT--AAAGAAA-TTTCC
ATTTA-TTTTAT-------------CCAAATTTGT-CTTTTG----TTTTTTTTGCTCTA
-CTTATTTG-AGTCACGTCGTCCATTGCTGCTAAATTTATTGTGCTTGGTCATTGTAATC
GTAGTTATGGACC-ATTCATGACAACTAGT-GCAGAGCTGTAAGGAATT-CA-ATGCTT-
-TCACCACCTA-TTCAACCTGAAGCTTCTA--TGTCTCATATGCGTTCTGATTCCCC-GA
AGTCCATG-CTTG-AAA-AAGGCGAACGGGTACAGGTCATTTAGGTGCTTATATAGCATA
TGG-ATGAATAAG-TA-CATGTG-T
>moq5
-CA--CTTTTTGAAATTCTTTTT----AAAAAA------A--TTCCATCAA-TTTTTACC
----ATTTCCA-AAGTTTTGCA------CTGTT-G---------------CGTTAT-TG-
-CTCTGCTG--CAC-TTTGTATGCTTGTCCCACATATTT--TATT--AAAGAAA-TTTCC
ATCTA-TTTTAT-------------TCAAATTTGA-CCTTTG----TTTTTTTTGCTCTA
-CTTATTTG-AGTCACGTCGTCCATTACTGCTAAATTTATTGTGATTGGTCATTGTAATC
GTAGTTACGGACC-ATTCATGCCAACTAGC-GCAGAGCTGTAAGGAATT-CG-ATGCTT-
-TCACCACCCA-TTCAACCCGAAGCTTCTA--TGTCTCATATGCGTTCTGATTCCCC-GA
AGTCCATG-CTTG-AAA-AAGGCGAACGGGTACAGGTCATTTAGATGCTTGTATAGCATA
TGA-ATGAATGAG-TA-CATGTG-T
>vict6
-CA--CTTTTTG-------------------AA------A--TTCCATCAA-TTTTTACC
----AATTCCA-AAGTTTTGCA------CTGTT-G---------------TGTTAT-TG-
-CTCTGCTG--CTC-TTTGTATGCTTGTCCCACATATTT--TATT--AAAAAAA-TTTCC
ATCTA-TTTTAT-------------CCAAATTTGT-CTTTTG----TTTTTTTTGCTCTA
-CTTATTTG-AGTCACGTCGTCCATTGCTGCTAAATTTATTGTGCTTGGTCATTGGAATC
GTAGTTACGGACC-ATTCATGACAACTAGC-GCAGAGCTGTAAGGAATT-CG-ATGCTT-
-TCACCACCCA-TTCAACCCGAAGCTTCTA--TGTGTCATATGTGTGCTGATTCCCC-GA
AATCCATG-CTTG-AAA-AAGGCGAACGGGTACAGGTCATTTAGATGCTTATATAGCATA
TGG-ATGAATGAG-TA-CATGTG-T
>moq4
-CA--CTTTTTGAAATTCTTTTT----AAAAAA------A--TTTCATCAA-TTTTTACC
----AATTCCA-AAGTTTTGCA------CTGTT-G---------------CGTTAT-TG-
-CTCTGCTG--CTC-TTTGTATGCTTGTCCCACATATTG--TATT--AAAGAAA-TTTCC
ATCTA-TTTTAT-------------CCAAATTTGT-CTTTTG----TTTTTTTTGCTATA
-CTTATTTG-AGTCACGTCGTCCATTGCTGCTAAATTTATTGTGCTTGGTCATTGGAATC
GTAGTTACGGACC-ATTCATGACAACTAGC-GCAGAGCTGTAAGGAATT-CG-ATGCTT-
-TCACCACCCA-TTCAACCCTAAGCTTCTA--TGTGTCATATGTGTGCTGATTCCCC-GA
AGTCCATG-CTTG-AAA-AAGGCGACCGGGTGCAGGTCATTTAGATGCTTATATAGCATA
TGG-ATGAAACAG-TA-TATTTG-T
>liem6
-CA--CTTTTTGAAATTCTTTTT----AAAAAA------A--TTTCATCAA-TTTTTACC
----AATTCCA-AAGTTTTGCA------CTGTT-G---------------CGTTAT-TG-
-CTCTGCTG--CTC-TTTGTATGCTTGTCCCACATATTT--TATT--AAAGAAA-TTTCC
ATCTA-TTTTAT-------------CCAAATTTGT-CTTTTG---TTTTTTTTTGCTCTA
-CTTATTTG-AGTCACGTCGTCCGTTGCTGCTAAATTTATTGTGCTTGATCATTGGAATC
GTAGTTACGGACC-ATTCATGACAACTAGC-GCAGAGCTGTAATGAATT-CG-ATGCTT-
-TCACCACCCA-TTCAACCCGAAGCTTCTA--TGTGTCATATGTGTGCTGATTCCCC-GA
AGTCCATG-CTTG--AA-AAGGCGAACGGGTACAGGTCATTTAGATGCTTATATAGCATA
TGG-ATGAATGAG-TA-CATGTG-T
>prim2
-CA--CTTTTTGAAATTC-TTTT----AAAAAA------A--TTCCATCAA-TTTTTACC
----AATTCCA-AAGTATTGCA------CTGTT-G---------------CGTTAT-TG-
-CTCTGCTG--CTC-TTTGTATGCTTGTCCCACATATTT--TATT--AAAGAAA-TTTCC
ATCTA-TTTTAG-------------CCAAATTTGT-CTTTTA---TTTTTTTTTGCTCTA
-CTTATTTG-AGTCACGTCGTCCATTGCTGCTAAATTTATTGTGCTTGGTCATTGGAATC
GTAGTTACGGACC-ATTCATCACAACTAGC-GCAGAGCTGTAAGGAATT-CG-ATGCTT-
-TCACCACCCA-TTCAACCCGAAGCTTCTA--TGTGTCATATGTGTGCTGATTCCAC-GA
AGTCCATG-CTTG-AAA-AAGGCGAACGGGTACAGGTCATTTAGATGCTTATATAGCATA
TGG-ATGAATGAG-TA-CATGTG-T
>prim8
-CA--CTTTTTGAAAATCTTTTT----TAAAAA------A--TTCCATCAA-TTTTTACC
----AATTCTA-AAGTTTTGCA------CTGTT-G---------------CCTTAT-TG-
-CTCTGCTG--CTC-TTTGTATGCTTGTCCCACATATTT--TGTT--AAAGAAA-TTTCC
ATCTA-TTTTAT-------------CAAAATTTGT-CTTTTG-----TTTTTTTGCTCTA
-CTTATTTG-AGTCACGTCGTCCATTGCTGCTAAATTTCTTGTGCTTGGTCAGTGGAATC
GTAGTTACGGACC-ATTCATGACAACTAGC-GCAGAGCTGTAAGGAATT-CG-ATGCTT-
-TCACCACCCA-TTCAACCCGAAGCTTCTA--TGTGTCATATGTGTGCTGATTCCCC-AA
AGTCCATG-CTTG-AAA-AAGGCGAACGGGTACAGGTCATTTAGATGCTTATATAGCATA
TGG-ATGAATGAG-TA-AATGTG-T
>prim6
-CA--CTTTTTGAAATTCTTTTT----AAAAAA------A--TTCCATCAA-TTTTTACC
----AATTCCA-AAGCTTTGCA------CTTTT-G---------------CGTTAT-TG-
-CTCTGCTG--CTC-TTTGTATGCTTGTCCCACATATTT--TATT--AAAGAAA-TTTCT
ATCTA-TTTTAT-------------GCAAATTTGA-CTTTTG----CTTTTTTTGCTCTA
-CTTATTTG-AGTCACGTCGTCCATTGCTGCTAAATTTATTGTGCTTGGTCATTGAAATC
GTAGTTACGGACC-ATTCATGCCAACTAGC-ACAGATTTGTAAGGAATT-CG-ATGCTT-
-TCACCACCCA-TTCAACCCGAAGCTTCTA--TGTGTCATATGCGTGCTGATACCCC-AA
AGTCTATG-CTAG-AAA-AAGGCGAACGGGTACAGGTCATTTAGATGCTTAAATAGCATA
TGG-ATGAATGAG-TA-CATGTG-T
>prim1
-CA--TTTTTTGAAATTCTTTTA----AAAAAA------A--TTCCATCAA-TTTTTACC
----AATTCCA-AAGTATTGTA------TTATC-G---------------TGTTAT-TG-
-TTTTGCTG--CTC-TTTGTATGCTTGTCCCACCAATTT--TATT--AAAGAAA-TTTCC
ATCTA-TTTTAT-------------CCATATTTGC-CATTTA----TTTTTTTTGCTCCA
-CTTATTTG-AGTCACGTCGTCCATTGCTGCTAAATTTATTGTGCTTGGTCATTGGAATC
GTAGTTACGGACC-ATTCATGACAACTAGC-GCAAAGCTGTAAGGAATT-CG-ATGCTT-
-TCACCACCCA-TTCAACCCGAAGCTTCTA--TGTGTCATATGTGTGCTGATTCCCC-GA
AGTCCATG-CTTG-AAA-AAGGCGAAGGGGTACAGGTCATTTAGATGCTTCTATAGCATA
TGG-ATGAATGAG-TA-TGTGTG-T
>prim5
-CA--CTTTTTGAAATTCTTTTT-----AAAAA------A--TTCCATCAA-TTTTTACC
----AATTCCA-AAGTTATGCA------CTGTT-T---------------CGTTAT-TGC
TCTCTGCTG--CTC-TTTGTATGCTTGTCCCACATATTT--TATT--AAAGAAA-TTTCC
ATCTA-TTTTAT-------------CCAAATTTGT-CTTTTA----TTTTTTTTGCTGTA
-CTTATTTG-AGTCACGTCGTCCGTTGCTGCTAAATTTATTGTGCTTGGTCATTAGAATC
GTAGTTACGGACC-ATTCATGACAACTAGC-ACAGAGCTGTAAGGAATT-CG-ATGCTT-
-TCACCACACA-TTCAACCCGAAGCTTCTA--TGTGTCATATGTGTGCTGATTCCCC-GA
AGTCCATG-CTTG-AAA-AAGGCGAATGGGTACAGTTCATTTAGATGCTTATATAGCATA
TGG-ATGAATGAG-TA-CATGTG-T
>prim3
-CA--CTTTATGAAATTCTTTTT----AAAAAA------A--TTCCATTAC-TTTTTACC
----AATTCCA-AAGTTTTGCA------CTGTT-G---------------TGTTAT-TG-
-CTC-------CTC-TTTGTATGCTTGTCCCACATATTT--TATT--AAAGAAA-TTTCC
ATCTA-TTTTAT-------------CCAAATTTGT-CTTTTA----TTTTTTTT-CTCTA
-CTTTTTTG-AATCACGTCGTCCATTGCTGCTAAATTTATTATGCTTGGTCATTGGAATC
GTAGTTATGGACC-ATTCATGATAACTAGC-ATAGAGCTGTAAGGAATT-CG-ATGCTT-
-TCACCACCCA-TTCAACCCGAAGCTTCTA--TGTGTCATATGTGTGCTGATTCCCC-GA
AGTCCATG-CTTG-AAA-AAGGCGAACGGGTACAGGTCATTTAGATGCTTATATAGCATA
TGG-ATGAATGAG-TA-CATGTG-T
>liem7
-CA--CTTTTTGAAATTCTTTTT----AAAAAA------A--TTCCATCAA-TTTTTACC
----AATTCCA-AAGTTTTGCA------CTGAC-G---------------TGTTAT-TG-
-CTCTGCTG--CTC-TTTGTATGCTTGTCCCACATGTTT--TATT--AAAGAAA-TTTCC
ATCTG-TTTTAT-------------CCACATTTGA-CATTTG----TTTTTTTTGCTCTA
-CTTATTTG-AGTCACGTCATTCATTACTGCTAAATTTATTGTGCTTGGTCATTGGAATC
GTATTTACGGACC-ATTCAAGACAACTAGC-GCAGAACTGTAAGGAATT-CA-ATGCTT-
-TCACCACCCA-TTCAACCCGAAGCTTCTA--TGTCTCATATGCGTTCTAATATCCT-GA
AGTCCATG-CTTG-AAA-AAGGTGAACGGGTACAGGTCATTTAGATGCTTATATAGTATC
TGG-ATGAATGAG-TA-CATGTG-T
>liem5
-CA--CTTTTTGAAATTCTTTTT----AAAAAA------A--TTCCATCAA-TTTTTACC
----AATTCCA-AAGTTTTGCA------CTGTT-G---------------CGTTAT-TG-
-CTCTGCTG--CTC-TTTGTATGTTTGTCCCATATATTT--TGTT--AAAGAAA-TTTCC
ATCTA-TTTTAT-------------CCAAATTTGT-CTTTTG-----TTTTTTTGCTCTA
-CTTATTTG-AGTCACTTCATCCATTACTGCTAAATTTATTGTGTTTAGTCATTGGAATC
ACAGTTACGAACC-ATTCGTGATAAGTGGA-GTAGAGCTGCAAGGAATT-TG-ATGCTT-
-TCACCACCCA-TTCAACCCGAAGCTTCTA--TGTGTCA-ATGTGTGCTGATTCCCC-GA
AGTCCATG-CTTG-AAA-AAGGCGAACGGGTACAGGTCATTTAGATGCTTATATAACATA
TGG-ATGAATGAG-TA-CATGTG-T
>acmo6
-CT--CTTTTTGAAATTCTTTTG----AAAAAA------A--TTCCATCAA-TTTTTATC
----AAATTCA-AAGTTTCGCC------TAGTC-A---------------CAATGT-TG-
-CTATAACG--CTC-ATAGTTTGCTCGTCGCACATGTAC--TGTT--AAAGAAA-TTTTT
GTTCA-TTTTAT-------------CCACATTACA-CATTCA---TTTTTTTTTGCTCTA
-TTGCTTTG-AGGCACGTCGTCAATTACTGCCAAATTTATTGTTCTTGGTCATTGGAATC
ATAGTTAAGGACC-ATTCGTGACAAATGAA-GTAGAGCTGTAAGGAATT-CG-ATGCGT-
-TCACTTCCCA-TTCAAGCCGAAGCTTCTG--TGTCTCATATGTGTTCTAATACCCT-GA
AGACCAGG-ATTG-AGA-AAGGTGACTGGGTACAGGTCATTCAGATGCTTATATAGCATC
TGG-ATGCTTGAA-AA-CATGGG-T
>hen1
-CT--CTTTTCGAAATTCTTTTG----AAAAAA------A--TTCCATCCA-TTTTTATC
----AAATCCA-AAGTTTTGCC------CAGTC-A---------------TGATGT-TG-
-CTTTGACG--CTC-GTAGTTTGCTCGTCGGACATGTCC--TGTT--AAAGAAA-TTTTT
GTTCA-TTTTAT-------------CAAC-TTACA-CATTCA---TTTTTTTTTGCTCTA
-CTGCTTTG-AGGCACGTCGTCCATTGCTGCCAAATTTATTGTGCTTGGTCATTAGAATC
ATAGTTAAGGACC-ATTCGTGACAAATGGA-GTAGAGCTGTAAGGAATT-CG-ATGCGT-
-TCACCACCCA-TTCAAGCCGAAGCTTCTG--TGTCTCATATGTGTTCCAATACCCT-GA
AGACCAGG-ATTG-AGA-AAGGCGACTGGGTACAGGTCATTCAGATGCTTATATAGCATC
TTT-ATGAACGAA-AA-CATGGG-T
>curt5
-CT--CTTTTTGAAATTCTTTTG----AAAAAA------A--TTCCATCAT-TTTTTATC
----AAATCCA-AAGTTTTGTA------CTGTC-A---------------CGATGT-TG-
-CTTTGACG--CTC-TTAGTTTGCTCGTCGCACAAGATT--TGTT--TTAGAAA-TTTTT
GTTCA-TTTTAT-------------CCACATTACA-CATTTG----TTTTTTTTGCTCTA
-CTGCTTTG-AGGCACATCGTCTATTGCTGCCAAATTTATTGTGCTTGGTCTTTGGAATC
ATAATTAAGGACC-ATTCGTGATAAATGGA-GTAGAGCTGTAAGGAATT-CG-ATGCCT-
-TCACCGCCCA-TTCAAGCCGAAGCTTTTG--TGTCTCATATGTATTCTAATACCCT-GA
AGACCATG-CTTG-AAA-AAGGCGACTAGGTACAGGTCATTCAGATGCTTATATAGCATC
TGG-ATGAATGAA-TA-TATGGG-T
>purp3
-CT--CTTTTCGAAATTCTTTTG---AAAAAAA------A--TTCCATCAA-TTTTTATC
----AAATCCA-AAGTTTTGTC------CAGTC-A---------------CGATGT-TG-
-CTTTGACG--CAC-ATAGTTTGCTCGTCGCACATGTCC--TGTT--AAAGAAA-TTTTT
GTTCA-TTTTAT-------------CCACATTACA-CATTCG----TTTTTTTTGCTCTA
-CTGCTTTG-AGGCACGTCGTCCATTGCTGCCAAATTTATTGTGCTTGGTCATTGGAATC
ATAGTTAAGGACC-ATTCGTGACAAATGTT-GTAGAGCTGTAAGGAATT-CG-ATGCCT-
-TCACCGCCCA-TTCATGTCGAAGATTCTG--TGTCTCATATGTGTTCTAATATCCT-GA
AGACCGTG-CTTG-AGA-AAGGCGACTAGGTACAGGTCATTCAGATGCTTATATAGCATC
TGG-ATGAAAGAA-TA-CATGTG-T
>purp5
-CT--CTTTTCGAAATTCTTTTG---AAAAAAA------A--TTCCATCAA-TTTTTATC
----AAATCCA-AAGTTTTGTC------CAGTA-A---------------CGATGT-TG-
-CTTTGACG--CTC-GTAGTTTGCTCGTCGCACATGTCC--TGTT--AAAGAAA-TTTTT
GTTCA-TTTTAT-------------CCACATTACA-CATTCG----TTTTTTTTGCTTTA
-CTGCTTTG-AGGCACGTCGTCCATTGCTGCCAAATTTATTATGTTTGGTCATTGAAATC
ATAGTTAAGGACC-ATTCTTGACAAATGGA-GTAGAGCTGTAAGGAATT-CG-ATGCAT-
-TCACCGCCCA-TTCAAGCTGAAGCTTCTG--TGCCTCATATGTGTTCTAATACCCG-GA
AGACCTTG-CTTC-AGA-AAGGCAACTGGGTACAGGACATTCAGATGCTTATATAGAATA
TGG-ATGAATGAA-TA-CATGTG-T
>purp8
-CT--CTTTTTGAAATTCTTTTG---AAAAAAA------G--TTCCATCAATTTTTTATC
----AAATCCA-AAGTTTTGTC------CAATC-A---------------CGATGT-TG-
-CTTTGATG--CTC-GTAGTTTGCTCGTCGCACATGTCC--TGTT--AAAGAAT-TTTTT
GTTCA-TTTTAT-------------CCACATTACA-CATTCA----TTTTTTTTGCTCTA
-CTGCTTTG-AGGCACGTCGTCCATTGCTGCCAAATTTATTGTGCTTGGACATTGGAATC
ATAGTTAAGGACC-ATTCGTGACAAATGGA-GTAGAGCTGTAAGGAATT-CG-ATGCGT-
-TCAGCGCCCA-TTCAAGCCGAAGCTTCTG--TGTCTCATATGTGTTCTAATACCCT-GA
AGACCATG-CTTG-AGA-AAGGCGAATGGGTACAGGTCATTCAGATGCTTATATAGCATC
TGG-ATGAACGAA-AA-TATGTG-T
>purp6
-CT--CTTTTCGAAATTCTTTTG---AAATAAA------A--TTCCATCAA-TTTTTATC
----AAATCCA-AAGTTTTGTA------CTGTC-A---------------CGATGT-TA-
-CTTTGACG--CTC-TTAGTTTGCTCGCCGCACATGCTT--TGTT--AAAGAAA-TTTTT
GTTCA-TTTTAT-------------CCACATTACA-CATTTG----TTTTTTTTGCTCTA
-CTGCTTTG-AGGCACGTCGTCCATTGCTGCCAAATTTATTGTGCTTGGTCATTGGAATC
ATAGTCAAGGACC-TTTTGTGACAAATGGA-GTAGAGCTGTAAGGAATT-TG-ATGCTT-
-TCACTGCCCA-TTCAAGCCAAAGCTTCTG--TGTCTCATATGTGTTCTAACACCCT-GA
AGACCATG-CTAG-AAA-AAGGCGACTGGGTACAGGTCATTCAGATGCTTATATAGCATA
TGG-ATGAACAAA-AA-CATGTG-T
>sang1
-CA--CTTTATGAAATTCTTTTG--AAAAAAAA------A--TTCCATCAA-TTTTTATC
----AAATCCA-AAGTTTTGTA------CTGTC-A---------------CAATGT-TG-
-CTTTGACT--CTC-TTAGTTTGCTTATCGCACATGTTT--TGTT--AAATAAA-TTTTT
GTTCA-TTTTAT-------------CCACATTACA-CATTTA----TTTTTTTTGCTCTA
-CTGATTTG-AGGCACGTCGTCCATTGCTGCCAAATTTATTATGCTTGGTCATTCGAATC
ATAATTAAGGACC-ATTCCTGACAAATAAA-GTAGAGTTGTAAGGAATT-TG-ATGCTT-
-TCACCGCACA-TTCAAGCCGAAGCTTCTA--TGTCTCATATGTGTTCTAACACCCT-AA
AGACCATG-TTTG-AAA-AAGGCGACTGGGTACAGGTCATTCAGATGCTTATATAGCATC
TGG-ATGAATGAA-TA-CATGGG-T
>sang6
-CA--CTTTTTGAAATTCTTTTG---AAAAAAA------A--TTCCATCAA-TTTTTATC
----AAATCCA-AAGTTTTGTA------CTGTC-A---------------CGATGT-TG-
-CTTTGACT--CTC-TTAGTTTGCTTATCGCACATGTTT--TGTT--AAATAAA-TTTTT
GTTCA-TTTTAT-------------CCACATTACA-CATTTA----TTTTTTTTACTCTA
-CTGATTTG-AGGCACGTCGTCCATTGCTGCCAAATTTATTATGCTTGGTCATTGGAATC
ATAATTAAGGACC-ATTCCTGACAAATAAA-GTAGAGCTGTAAGGAATT-TG-ATGCTT-
-TCACCGCACA-TTCAAGCCGAAGCTTCTA--TGTCTCATATGTGTTCTAACACCCT-AA
AGACCATG-TTTG-AAA-AAGGCGACTGGGTACAGGTCATTCAGATGCTTATATAGCATC
TGG-ATGAATGAA-TA-CATGGG-T
>sang7
-CA--CTTTTTGAAATTCTTTTG---AAAAAAA------A--TTCCATCAA-TTTTTATC
----AAATCCA-AAGTTTTGTA------CTGTC-A---------------CGATGT-TG-
-CTTTGACT--CTC-TTAGTTTGCTTATCGCACATGTTT--TGTT--AAATAAA-TTTTT
GTTCA-TTTTAT-------------CCACATTACA-CATTTA----TTTTTTTTGCTCTA
-CTGGTTTG-AGGCACGTCGTCCATTGCTGCAAAATTTATTATGCTTGGTCATTGGAATC
ATAGTTAAGGACC-ATTCGTGACAAATAAA-GTAGAGCTGTAAGGAATT-CG-ATGCTT-
-TCACTGCACA-TTCAAGCCGAAGCTTCTG--TGTCTCATATGTGTTCTAATACCCT-AA
AGACCATG-TTTG-AAA-AAGGCGACTGGGTACAGGTCATTCAGATGTTTATATAGCATC
TGG-ATGAATGAA-TA-CATGGG-T
>sang3
-CT--CTTTTTGAAATTCTTTTG---AAAAAAA------A--TTCCATCAA-TTTTTATG
----AAATCCA-AAGTTTTGTG------CTGTC-A---------------CGATGT-TG-
-CTTTGACG--CTC-TTAGTTTGCTCGTTGCACATGTTT--TGTT--AAAGAAA-TTTTT
GTTCA-TTTTAT-------------CCACATTACA-CATTTG----TTTGTTTTGCTCTA
-CTACTTTG-AGGCACGTCGTCCATTGATGCCAAATTTATTGTGCTTGGTCATTGGAATC
ATAGTTAAGGACC-ATTCGTGACAGATGGA-GTAGAGATGTAAGAAATT-TG-ATGCCT-
-TCACCGCCCA-TTCAAGCCGAAGTTTCTG--TGTCTCATTTGTGTTCTAATACCCA-GA
AGACCATG-CTTG-AGA-AAGGCGACTGGGTACAGGTAATTCAGATGCTTATATAGCATC
TGG-ATGAATGAA-TA-CATTGG-T
>ven1
-CT--CTTTTTGAAATTCTTTTG---AAAAAAA------A--TTCCGTCAA-TTTTTATC
----AAATCCA-AAGTTTTGTA------CTGTC-A---------------CGAAGT-TG-
-CTTTGATT--CTC-TTAGTTTGCTCGTCGCATATGTTT--TGTT--AAAGAAA-TTTTT
GTTCA-TTTTAT-------------CCACATTACA-CATTTG----TTTTTTTTGCTTTA
-CTGCATTG-AGGCACGTCATGCATTGCTGCCAAATTTATTGTGCTTGGTCATTGGAATC
ATAGTTAAGGACC-ATTCGTGACAGATGGA-GTAGAGCTGTAAGGAATT-CG-ATGCCT-
-TCACAGCCCA-TTCAAGCCGAAGCTTCTG--TGTCTCATATGTGTTCTAATACCCT-GA
AGACCATG-CTTG-AGA-AAGGCGACTGGGTACAGGTCATTCAGATGCTTATATAGGATC
TGG-ATGAATGAA-TA-TATGGG-T
>ven5
-CT--CCTTTTAAAATTCTTTTG---AAAAAAA------A--TTCCATCAA-TTTTTATC
----AAATCCA-AAGTTTTGTA------CTGTC-A---------------CGATGT-TG-
-CCTTGACG--CTT-TTAGTTTGCTCGTCACACATGTTT--TGTT--AAAGAAA-TTTTT
GTTCA-TTTTAT-------------CCACATTATA-CATTTG----TTTTTTTTGCTCTA
-CTGCTTTG-AGGCACGTCGTCCATTGCTACCAAATTTATTGTGCTTGGTCATTGGAATC
ATAGTTAAGGACC-ATTCGTGACAAATGGA-GTCGAGCTATGAGGAATT-CG-ATGCCT-
-TCACCGCCCA-TTCAAGCCGAAGCTTCTG--TGTCTCATATGTGTTCTAATACCCT-GA
AGACCATG-CTTG-AGA-AAGGCGATTGGGTACAGGTCATTCAGATGCTTATATAGCATC
TGG-ATGAATGAA-TA-CATGGG-T
>ward2
-CT--CTTTTTGAAATTCTTTTG---AAAAAAA------A--TTCCATCAA-TTTTTATC
----AAATCCA-AAGTTTTGTA------CTGTC-A---------------CGATGT-TG-
-CTTTGACG--CTC-TTAGTTTGCTCGTTGCACATGTTT--TGTT--AGAAAAA-TTTTT
GTTCA-TTTTAT-------------CCACATTACA-CATTTG----TTTTTTTTGCTCTA
-CTGCTTTG-AGGCACGTCATCCATTACTGCCAAATTTATTGTGCTTGGTCATTGGAATC
ATAGTTAAGGACC-ATTCGTGACAGATGGA-GTTGAGCTGTAAGGAATT-CG-ATGCCT-
-TCATCGCCCA-TTCAAGCCGAAGCATCTG--TGTCTCATATGTGTTTTAATACCCT-GA
AGACCATG-CTTG-AGA-AAGGCGACTAGGTACAGGTCATTCAGATGCTTATATAGCTTC
TAG-AAGAATGAA-TA-CATGGG-T
>ven6
-CT--CATTTTGAAATTCTTTTG---AAAAAAA------A--TTCCATCAA-TTTTTATA
----AAATCCA-AAGTTTTGTA------CTGTC-A---------------CGATGT-TT-
-CTTTGACG--CTC-TTCGTTTGCTCGTCGCACATGTTT--TGTT--AAAGAAA-TTTTT
GTTCA-TTTTAT-------------CCACAATACA-CATTTG---TTTTTTTTTGCTCTA
-CTGCTTTG-AGGCACGTCGTCCATTGCTGCCAAATTTATTGTGCTTGGTCATTGGAATC
ATAGTTAAGGACC-ATTCGTGACAAATGGA-GTAGAGATGTAAGGAATT-CG-AAGCCT-
-TCACCGCCCA-TTCAAGCCGAAGCTTCTG--TGTCTCATATGTGTTCTAATACCCT-GA
AGACTATG-GTTG-AGA-AAGGCAACTGGGTACAGGTCATTCAGATGCTTATATAGCATC
TGG-ATGAATGAA-TA-CATGGG-T
>ward1
-CT--CTTTTTGAAATTCTTTTG---AAAAAAA------A--TTCCATCAA-TTTTTATA
----AAATCCA-AAGTTTTGTA------CTGTC-A---------------CGATGT-TG-
-CTTTGACG--CTC-TTCGTTTGCTCGTCGCACATGTTT--TGTT--AAAGAAT-TCTTT
GTTCA-TTTTAT-------------CCACATTACA-CATTTG---TTTTTTTTTGCTCCA
-CTGCTTTG-AGGCATGTCGTCCATTGCTGCCAAATTTATTGTGCTTGGTCATTGGAATC
ATAGTTAAGGATC-ATTCGTGACAAATGGA-GTAGAGCTGTAAGGAATT-CG-ATGACT-
-TCACCGCCCA-TGCAAGCCGAAGCTTCTC--TGTCTCATATGTGTTCTAATACCCT-AA
AGACGATG-CTTG-AGA-AAGGCGACTAGGTACAAGTCATTCAGATGCTTATATAGCATC
TGG-ATGAATGAA-TA-CATGGG-T
>ven3
-CA--CTTTTTGAAATTCTTTCG---AAAAAAA------A--ATCCATCAA-TTTTTATC
----AAATCCA-AAGTTTTGTA------CTGTC-A---------------CGATGT-TG-
-CCTTGTCG--CTC-TTAGTTTGCTCGTCACACATGTTG--TGTT--AAAGAAA-TTTTT
GTTCT-TTTTAT-------------CCACATTACA-CATTTG----TTTTTTTTACACTA
-CTACTTTG-AGGCACGTCGTCCATTGCTGCCAAATTTATTGTGCTTGGTCATTGGATTC
ATAGTTAAGGACT-ATTCGTGACAAATGGA-GTAGAGCTGTATGGAATA-CG-ATGCTT-
-TCACCGCCCA-TTCAAGCTGAAGCTTCTA--TGTCTCATATGTGTTCTAATACCCT-GA
AGACCATG-CTTG-AAA-AAGGCGACTCGATACAGGTCATTCAGATGCTTATATAGCATC
TGG-ATGAATGAA-TA-CATGGG-T
>curt6
-CT--CTTTTTGAAATTCTTTTG---AAAAAAA------A--TTCCATCAT-TTTTTATC
----AAATCCA-AAGTTTTGTA------CTGTC-A---------------CGATGT-TG-
-CTTTAACG--CTC-ATAGTTTGCTCGTCGCACATGTTT--TGTT--AAAGAAA-TTTTT
GTTCA-TTTTAT-------------CCACATTACA-CATTTG-----TTTTTTTGCTCTA
-CTGCTTTG-AGGCACGTCGTCCATTGTTGCCAAATTTATTGTGCTTGATCATTGGAATC
ATAGTTAAGGACC-ATTCGTGACAAATGGA-GTAGTGCTGTAAGGAATT-CG-ATGCTT-
-TCACAGCCCA-TTCAAGCCGAAGCTTCTG--TGCCTCATATGTGTTCTAATACCTT-GA
TGACCATG-TTTG-AAA-AATACAACTGGGTACAGGTCATTCAGATGCTTATATAGCATC
TGG-ATGAATGAA-TA-CATGGG-T
>curt7
-CT--CTTTTTGAAATTCTTTTG---AAAAAAA------A--TTCCATCAA-TTTCTATC
----AACTCCA-AAGTTTTGTA------CTGTC-A---------------CGATGT-TG-
-CTTTGATG--CTC-ATAGTTTGCTCGTCACACATGTTT--TGTT--AAAGAAA-TTTTT
ATTCA-TTTTAT-------------TCACATCACA-CATTTG-----TTTTTTTGCTCTA
-CTGCTTTG-AGGCACGTCGTCCATTGCTGCCAAATTTATTGTGCTTAGTCATTGGAATC
ATAGTTAAGGACC-ATTCGTGACAAATGGA-GTAGTGCTGTAAGGAATT-CG-ATGCTT-
-TTACCATCCA-TTCAAGACGAAGCTTCTA--CGTCTCATATGTGTTCTAATACCCT-GA
AGACCATG-CTTA-AAA-AAGGCGACTGGGTACAGGTCATTCAGATGGTTATATAGAATC
TGG-ATGAATGAA-AA-TATGGG-T
>ven2
-CA--CTTTTTGAAATTCATTTG---AAAATAA------A--TTCCATCAA-TTTTTATC
----AAATCCA-AAGTTTTGTA------CTGTC-A---------------CGATGT-TT-
-CTTTGACG--CTC-TTAGTTTGCTCGTCGCACATGTTT--TGTT--AAAGAAA-TTTTT
GTTCA-TTTTAT-------------CCACATTACA-CAATTG-----TTTTTTTTCTCTA
-CTGCTTTA-AGGTACGTCGTCCATTGCTGCTAAATTTATTGTGCTTGGTCATTGGAATC
ATTGTTAAGGACC-ATTCGTTACAAATGAA-GTAGAGCTGTAAGGAATT-CG-ATGCTT-
-TCACCACCCA-TTCAAGCCGAAGCTTCTG--TGTCTCATATGTGTTCTAATACCCT-GA
AGACCATG-CTTG-AAA-AAGGCGACTGGGTACAGGTCATTATGATGCTTATATAGCATC
TGG-ATGAATGAA-TA-CATGGG-T
>purp2
-CT--CTTTTTGAAATTCTTTTG---AAAAAAA------A--TTCCATTAA-TTTTTATC
----AAATCCA-AAGTTTTGTA------CTGTC-A---------------CGATGA-TG-
--TTTGACG--CTC-TTAGTTTTCTCGTCGCACATGATT--TGTT--AAAGAAA-TTTTT
GTTCA-TTTTAT-------------CCACATTACA-CATTCG----ATTTTTTTGCTCTA
-CTGCTTTG-AGGCTCGTCGTCCATTGCTGCCAAATTTATTGTGCTTGGTCATTGGAATC
ATAGTTTAGGACC-ATTCGTGACAAATGGA-GTAGAGCTGTAAGGAATT-CG-ATGCGT-
-TCACCGCCCA-TTCAAGCCGAAGCTTCTG--TGTCTCATAAGTGTTCTAATACCCT-GA
AGACCATG-CTTG-AGA-AAGGCGAATGGGTACAGGTCATTCAGATGCTTATATAGCATC
TGG-ATGAATGAA-TA-CATGTG-T
>sang5
-CT--ATTTTTGAAATTCTTTTG----AAAAAA------A--TTCCATCAA-TTTTTATC
----AAATCCA-ATGTTTTGTA------CTGTC-A---------------CGATGT-TG-
-CTTTGTCG--CTC-TTAGTTTGCTCGTCGCACATGTTT--TGTT--AAAGAAA-TTTTT
GTTCA-TTTTAT-------------CCACATTACA-CAATTG----CTTTTTTTTCTCTA
-CTGCTTTG-ATGCACGTCGTCCATTGCTGCCAAATTTATTATGCTTGGTCATTAGAATC
ATAGCTAAGGACC-ATTCGTGATAGATGGA-GTAAAGCTGTAAGGAATT-CG-ATGCCT-
-TCACCGCCCA-TTCAACTCAAAGCTTCTG--TGTCTCATATGTGTTCTAATACCCT-GA
AGACCAAG-CTTA-AGA-AAGGCGACTGGGTACAGGTCATTCAGATGCTTATATAGCATC
TGG-ATGAATGAA-TA-CATGTG-T
>curt8
-CT--CTTTTCCAAATTCTTTTG---AAAAAAA------A--TTCCGTCAA-TTTTTATC
----AAATCCA-AAGTTTTGTC------CAGTC-A---------------CGATGT-TG-
-CTTTGACG--CTC-GTAGTTTGCTCGTCGCACATGTCC--TGTT--AAAGAAA-ATTTT
GTTCA-TTTTAT-------------CCACATTACA-CATTCA-----TTTTTTTGCTCTA
-CTGCTTTA-AGGCACGTCGTCCATTGCTGCTAAATTTATTGTGCTTGGTCATTAGAATC
ATAGTTAAGGACC-ATTCGTGACAAAGGGA-GTAGAGCTGTAAGGAATT-CG-ATGCGT-
-TCACCGCCCA-TTCAAGCCGAAGCTTCTG--TGTCTCATATGTGTTCTAACACCCT-GA
AGACCATT-CTTG-AAA-AAGGCGACTGGGTACAGGTCATTCATATGCTTATATAGCATC
TGG-ATGAATGAA-AA-TATGGG-T
>hen2
-CA--CTTTTCGAAATTGTTTTG---AAAAGAA------A--TTCCATCAA-TTTTTATC
----AAATCCA-AAATTTTGCC------TAGTC-A---------------CGATGT-TG-
-CTTTGACG--CTC-ATAGTTTGGTCGTCGCACATGTCC--TGTT--AAAGAAA-TTTTT
GTTCA-TTTTAT-------------CCACAATACA-CATTCT-----TTTTTTTTCTCTA
-CTGCTTTG-AGGCACGTCGTCCACTACTGCCAAATTTATTGTGCTTGGTCATTGGAATC
AAAGTTAAGGACC-ATTCGTGACAAATGGA-GTAGAGCTGTAAGGAATT-CG-ATGCGT-
-TCACCTCCCA-TTCAAGCCGAAGCTTCTG--TGTTTCATATGTGTTCCAATACCCT-GA
AGACTATG-CTTG-AGA-AAGGCGACTGGGTTCAGGTCATTCAGATGCTTATATAGCATC
TGG-ATGAACAAA-AA-CATGGG-T
>hen4
-CA--CTTTTTGAAATTCTTTTG---AAAA-AA------A--TTCCATCAA-TTTTTATC
----AAATTCA-AAGTTTTGCC------CAGTC-A---------------CGATGT-TG-
-CTTTAACG--TTC-GTAGTTTGCTCGTCGCACATGTCC--TGTT--AAAGAAA-TTTTT
GTTCA-TTTTAT-------------CCACATTAAA-CATTCG-----TTTTTTTGCTCTA
-CTGCTTTG-ATGCACGTCATCCATTGCTGCCAAATTTATTGTGCTTGGTCATTGGAATC
ATAGCTAAGGACC-ATTCGTGACAAATGGA-GTAGAGCTGTAAGGAATT-CG-ATGCGT-
-TCACCGCCCA-TTCAAGCCGAAGCTTCTG--TGTCTCTTATGTGTTCCAATACCCT-GA
AGACTATG-CTTG-ATA-AAGGCGACTAGGTATAGGTCATTCAGATGCTTATATAGCATC
TGG-ATGAACAAA-AA-TATGGG-T
>purp1
-CT--CTTTTTGAAATTCTTTTG----AAAAAA------A--TTCCATCAA-TTTTTATC
----AAATCCA-AAGTTTTGTC------CAGTC-A---------------CGTTGT-TG-
-CTTTGTCA--CTC-GTAGTTTGCTCGTTGCACATGTCC--TGTT--AAAGAAA-TTTTT
GTTCA-TTTTAT-------------CCACATTACA-CATTCG----TTTTTTTTGCTCTA
-CTGCTTTG-AGGCACGTCGTCCATTGCTGCCAAATTTATTGTGCTTGGTCATTGGAATC
ATAGTTAAGGACC-ATTCGTGACAAATAGA-GTAGAACTGTAAGGAATT-CG-ATGCGT-
-TCACCGCCCA-TTCAAGCCAAAGCTTCTG--TGTCTCATATGTGTTTTAATACCCT-GA
AGACCATG-CTTG-A-A-AAGGCGAATGGGTACAGGTCATTCAGATGCTTATATAGAATA
TGG-ATGAACGAA-AA-CATGTG-T
>hen6
-CT--CTTTTCGAAATTCTTTT----GAAAAAA------A--TTCCATCAA-TTTTTATC
----AAACTCA-AAGTTTTGTC------CAGTA-A---------------CGATGT-TG-
-CTTTGACG--CTC-GTAGTTTGCTCGTCGCACATGTAC--TGTT--AAAGAAA-TTTTT
GTTCA-TTTTAT-------------CCACATTACA-CATTCA----TTTTTTTTTCTCTA
-CTGCTTTG-AGGCACGTCGTCCATTGCTTCCAAATTTATTGTGCTTGGTCATTGGAATC
AAAGTTAAGGACC-ATTCGTGACAAATGGA-GTAGAGCTGTAAGGAATT-CG-ATGCGT-
-TCACCTCCCA-TTCAAACCAAAGCTTCTG--TGTCTTATATGTGTTCCAATACCCT-GA
AGACCAGG-ATTG-ATA-AAGGCGACTGGGTACAGGTCATTCAAATGTTTATATAGCATC
TGG-ATGAACAAA-AAACATGGG-T
>hen7
-CT--CTTTTTGAAATTCTTTTA---AAAAAAA------A--TTCCATCAA-TTTTCATC
----AAATCCA-AAGTTTTGCC------CAGTC-A---------------TGATTT-TG-
-CTTTGACG--CTC-GTAGTTTGCTCGTCGCACATGTCC--TGTT--AAAGAAA-TTTTT
GTTCA-TTTTAT-------------CCACATTACA-CATTCA----TTTTTTTTGCTCTA
-CTGCTTTG-AGTCACGTCGTCCATTGCTGCCAAATTTATTGTGCTTGGTCATTGGAATC
ATAGTTAAGGACC-ATTCGTGACAAATGGA-ATAGAGTTGTAAGGAATT-CG-ATGCGT-
-TCACCACCCA-TTCAAACCGAAGCTTCTG--TGTCTCATATGTGTTCCAATACTCT-AA
AGACCAGG-ATTG-ATA-AAGGCGACTGGGTACCGGTCATGCAGATGCTTATATAGCATC
TGG-ATGAACAAA-AA-CATGGG-T
>sang4
-CT--CTTTTAGAAATTCTTTTG---AAAAAAA------A--TTCCATCAA-CTTTTGTG
----AAATCCA-AAGTTTTGTA------CTGTC-A---------------TGATAT-TG-
-CTTTGATG--CTC-TTAGTTTGCTCGTCGCACATGTTT--TGTT--AAAGAAA-TTTTT
GTTCA-TTTTAT-------------CCATATTACA-CATTTG---TTTTTTTTTGCTCTA
-CTGCTTTG-AGGCACATTGTCCATTGTTGCCAAATTTATTGTGCTTGGTCATTGGAATC
ATATTTAAGGACC-ATTCGGGACAGATGGA-GTAGAGCTGTAAGGAATT-CA-GTGCCT-
-TCACTGCCCA-TTCAAGCTGAAGCTTTTG--TGTCTCATATGTGTTCTAATACCCT-GA
AGACCATG-CTTG-CGA-AAGGCGACTAGGTAAAGGTCATTCAGATGCTTATACAGCATC
TGG-ATGAATGAA-TA-CATGGG-A
>ven4
CTT--TTTTTTGAAATTCTTTTG---AAAAAAA------A--TTCCATCAA-TTTTTTTC
----AAATCCA-AAGTTTTGTA------CTGTC-A---------------CGATGT-TG-
-CTATGACG--CTC-TTAGTTTGCTCGTCGCACATGTTT--TGTT--AAAGAAG-TTTTT
GTTCA-TTTTAT-------------CCACATTACA-CATTTA----TTTTTTTGGCTCTA
-CTACTTTG-AGGCACGTCATCCATTGCTGCCAAATTTATTGTGCTTGGTCATTGGAATC
ATAGTTAAGGACC-ATCCATGACAGATGGA-GTAGAGTTGTAAGGAATT-CG-ATGCCT-
-TCACAGCCTA-TTCAAGCTGAAGCTTCTG--TGTCTCATATGTGTATTAATACCCT-GA
AGATGATG-CTTG-AGA-AAGGCGACTGGGTATAGGTCATTCAGATGCTTACATAGCATC
TGG-ATGAATGAA-TA-CATGGG-T
>ward4
-CT--CTTTTTGAAATTCTTTTG---AAAAAAA------A--TTCCGTCAA-TTTTTATC
----AAATCCA-AAGTTTTGTA------CTGTC-A---------------CGAAGT-TG-
-CTTTGATT--CTC-TTAGTTTGCTCGTCGCATATGCTT--TGTT--AAAGAAA-TTTTT
GTTCA-TTTTAT-------------CCACATTACA-CATTTG-----TTTTTTTACTCTA
-CTGCTTTG-ATGCACGCCGTCCATTGCTGCCAAATTTATTGTGCTTGGTATTTGGAATC
ATAGTTAAGGACT-ATTCGTGACAAACGGA-GTAGAGCTGTATGTAATT-CA-ATGCCT-
-TCACCGCCCA-TTCAAGCCGAAGCTTCTG--AGTTTCATATGTGTTTAAATACCCT-GA
AGACCATG-CTTG-AGA-AAGGCGACTGGGTACAGGTCATTCAGATGCTTATATAACATC
TTG-ATGAATGAA-TA-CATGGG-T
>sang8
-CA--CTTTTTGAAATTCTTTTG---AAAAAAA------A--TTCCATCAA-TTTTTATC
----AAATCCA-AAGTTTTGTA------CTGTC-A---------------CGATGT-TG-
-CTTTGACG--CTC-TTAGTTTATTCGTCACACATGTTT--TGTT--AAAGAAA-TTTTT
GTCCA-TTTTAT-------------CCACGTTTCA-CATTTG---TTTTTTTTTGCTCTA
-CTGCTTTG-AGGCACGTCGTCCATTGCTTCCAAATTTATTATGCTTGGTCATTGGAATC
ATAGTTAAGGACC-ATTCGTGACAAATAAA-GTAGAGCTGTAAGGAATT-CG-ATGCTT-
-TCACTACCCA-TTCAAGCCGAAGCTTCTA--TGTCTCATATGTGTTCTAACACCCT-AA
AGACCATGTTTTG-AAA-AAGGCGACTGGGTATAGGTCATTCAGATGCTTATATAGCATC
TGG-ATGAATGAA-TA-CATGGGGT
>ward8
-CT--CTTTTTGAAATTCTTTTG--AAAAAAAA------A--TTCCATCAA-CTTTTATG
----AAATCCA-AAGTTTTGTA------CTGGC-A---------------CGATGT-TG-
-CTTTGATG--CTC-TTAGTTTGCTCGTCGCACTTGTTT--TGTT--AAAGAAA-TTTTT
GTTCA-TTTTAT-------------CCGCATTACA-CATTTA----TTTTTTTTGCTCTA
-CTGCTTTG-AGGCACGTCGTCCATTACTGCCAAATTTATTGTGCTTGGTCATTGGAATC
AAAGTTAAGGACC-ATTCGTGACAAATGGA-GTAGATCTGTAAGGAATT-CG-ATGCTT-
-TCACCGCCCA-TTCAAGCCGAAGCATGTA--TGTCTAATATGTGTTCTAATACCTT-GA
AGACCATG-CTTG-AAA-AAGGCGACTGGGTGCAGGTCATTTAGATGCTTATATAGCATC
TGG-ATGAATGAA-TA-CATGGGGT
>ven8
-CT--CTTTTTGAAATTCTTTTG---AAAAAAA------A--TTCCATCATTTTTTTATC
----AAATCCA-TAGTTTTGTA------CTGTC-A---------------CGATGT-TG-
-CTTTGATG--CTC-TTAGTTTGCTCGTCGCACTTGTTT--TGTT--GAAGAAATTTTTT
TTTCA-TTTTAT-------------CCACATCACA-CATTTG---TTTTTTTTTGCCCTA
-CTGCTTTG-AGGCACGTCGTCCATTGCTGTCAAATTTATTGTGCTTGGTCATTGGAATC
ATAGTTAAGGATC-ATTCGTGACAAATGGA-GTATAGCTGTAAGGAATT-CG-ATGCTT-
-TTATTGCCCA-TTCAAGCCGAAGCTTCTC--TGTCTCATATGTGTTCTAATACCCT-GA
AGACCATG-CTTG-AAA-AAGGCGACTGGATACAGGTCATTCAGATGCTTATATAGCATC
TGG-ATGAATGAA-TA-CATGGG-T
>ward3
-CT--CTTTTTGAAATTCTTTTG---AAAAAAA------A--TTCCATCAA-CTTTTCTG
----AAATCCA-AAGTTTTGTA------CTATC-A---------------CGATG--TG-
-CTTTGACG--CTC-TTAGTTTGCTTGTCGCACATGTTT--TGTT--AAAGATT-TTTTT
TTTCA-TTTTAT-------------CCACATTACA-CATTTG---TTTTTTTTTGCTCTA
-CTGCTTTG-AGGCACGTCATCCATTGCTGCCAAATTTATTGTGCTTGGTCATTGGAATC
ATAGTTACAGACA-ATTCGTGACAACATGA-GTACAGCTGTATGGAATT-CG-ATGCTT-
-TCACCACCCA-TTCGAGCTAAAGCTTCTA--TGTCTCATATGTGTTCTAATACCCT-GA
AGACCATG-CTTG-AGA-AAGGCGGCTGGGTACAGGTCATTCAGATGCTTATATAGCATC
TGG-ATGAATGAA-TA-CATGGG-T
>ven7
CAC--TTTTTTAAAATTTTTTGG---AAAAAAA------AATTCCCATCCA-CTTTTATC
----AAATCCA-AAGTTTTGTA------CTATC-A---------------CGATGT-TG-
-CTTTGACG--CTC-TTAGTTTGCTCGTCGCACCTATTT--TGTT--GAAGAAA-TTTTT
GTTCA-TTTTAT-------------CCACATTACA-CATTTG----TTTTTTGTGCTCTA
-CTGGTTTG-AGGCACATCATCCATTGCTGCCAAATTTATTGTGCTTGGTCATTGGAATC
ATAGTTAAGGACC-ATTTGTGACAAATGGA-GTAGAGCTGTAAGGAATT-CG-ATGCTT-
-TCACCATCCA-TTCAAGTCGAAGCTTCTG--TGTCTCATATGTGTTCTAATACCCG-GA
AGACCATG-CTTG-AAA-AAGGAGACTGGGTACAGGTCATTCAGATGCTTATATAGCATT
AGG-ATGATTGAG-TA-CATTGG-T
>day7
-CT--CTTTTCGAAATTCTTTTG----AAAAAA------A--TTCCATCAA-TTTTTATC
----AAATCCA-AAGTTTTGCC------TAGTC-A---------------CGATGT-TG-
-CTTTAACG--CTC-ATAGTTTGCTCGTCGCACATGTCC--TGTT--AAAGAAA-TTTTT
GTTAA-TTTTAT-------------CCACATTACA-CATTCG-----TTTTTTTGCTCTA
-CTGCTTTT-TTTCACGTCGTCCATTGCTGCCAAATTTATTGTGCTTGGTCATTGGAATC
ATAGTTAAGGACC-ATTCGTGACAAATGAA-GTAGAGCTGTAAGGAATT-CG-ATGCTT-
-TCACCACCCA-TTCGAGCTGAAGCTTCTA--TATCTCATATACGCTCTGATACCCT-GA
CCCCATGC-ATAA-AAC-AAGGCGACTAGACACAGGTCATTCAGATGCTTATATAGCATC
TGG-ATGAAGGAA-TA-CATGGG-T
>hen5
-CT--CGTTTCGAAATCTTTTTG----AAAAAA------A--TTCCATCAA-TTTTTATC
----AAATCCA-TAGTTTTGCC------CAGCC-A---------------CGATGT-TG-
-CTTTAACG--CTC-AAAGTTTGCTCATCGCACATGTAC--TGTT--AAAGAAT-TTTTT
GTTCA-TTTTAT-------------CCACATTACA-CATTCA----TTTTTTTTGCTCTA
-CTGCTTTG-AGGCACGTCGTCAATTGCTGCCAAATTTATTGTGCTTGGTCATTGGAATC
AAAGTTAAGGACC-ATACGTGACAAATAGA-GTAGAGCTGTAAGGAATT-AG-TTACGT-
-TCACCGCCCA-TTCAAATCGAAG-TTCTG--TGTCTCATTTGTGTTCCAATACCCT-GA
AGACCATG-CTTG-ATA-AAGGCGACTAAGAACAGGTCATTCAGATGCTTATGTAGCATC
TGG-ATGAACAAA-AA-CATGGG-T
>hen8
-CT--CTTTTCGAATTTCTTTTGAAAAAAAAAA------A--TTCCATCAA-TTTTTATC
----AAATTCA-TAGTTTTGCC------CAGTC-A---------------CGATGT-TG-
-CTTTAACG--CTC-GTAGTTTGTTCGTCGCACATGTCC--TGTT--AAAGAAATCAGAT
GTTCA-TTTTAT-------------CCACATTACA-CATTCT---TTTTTTTTTGCTCTA
-CTACTTTG-AGGCATGTCGTCCATTGCTGCCAAATTTATTGTTCTTGGTCATTGGAAAC
AAAGTTAAGGACC-ATTCGGGACAAATAAA-GTAAAGCTGTAAGGAATT-CG-TTACGT-
-TCACCGCCCA-TTCAAACCGAAGCTTCTG--TGTCTCATATGTGTTCCAATACCCT-GA
AAACCAGG-ATTA-ATA-AAGGCAACGGGGTACAGGTCATTCAAATGCTTATATAGCTTC
TGG-ATGAACAAA-AA-CATGGG-T
>suk6
-CT--CTTTTTGAAATTCTTTTA----AAAAAA------T--TTCCATCAA-TTTTTGCC
----AATTCCA-AAATTTTGTA------CTGTC-A---------------CGCAGT-TG-
-CTTTGCTG--CCC-TTTGTTTGCATGTCGTGTATGTTT--TGTT--AAAAAAT-TCTCC
TTCCA-TTTTAT-------------CCATATTCCA-CATTTG---TTTTTTTTTGCTCTA
-CTGCTTTG-AGGCATGTCATCCATTGCTGTCAAATTTTTTGTACTTGGTCATTGGAATC
GTAGTTACAGACC-ATTCATGACAACTTGA-GTAGAGATGTAAGGAATT-CA-ATGCTT-
-TCACCACCCA-TTCGAGCTAAAGCTTCTA--TATCTCATATACATTCTAATACCCT-GA
ACCCCATG-CTTA-AAACAAGGCGACTAGGTACAGGTCATTCAGATGCCTATATAGCATC
TGG-ATGAAGGAA-TA-CATGGG-T
>par3
-CT--CTTTTTGAAATTCTTTTG---AAAACAA------A--ATCCATCAA-ATTTTGAC
----AATTCTA-AAGTTTTGTA------CTATCTA---------------TGATGT-TG-
-CTTTGCTG--CTC-TTTGTATGCACTTCGTGCATGTTT--TATT--ATAAAAT-TTTCC
ATCCA-TTTTAT-------------CCACATTCAA-CA--------TTTTTTTTGCTATA
-TGTCTTTG-AGGCATGTCGTCCATTGCTACTAAATTTATTGTGCTTGGTCATTGGAATC
ATAGTTATTGACC-ATTCGTGACAAGTGGA-GTAGAGATGTAAGGAATT-TG-ATGCTT-
-TCACTATCTA-TTCAAGACGAAGCTTCTA--TGTCTCATATGCATTTTGATACCTC-GA
AGCCCATG-CTTG-AAA-AAGGTGACTGGGTACAGGTCATTCAGATGCACACATCATATA
TGG-ATGAATGAG-TA-CATGTG-T
>henry3
-CT--CTTTTTAAAATTCTTTTG---AAAAAAA------A--TTCCATCAT-TTTTTACC
----AAATCTA-TACTTTTGTA------CTATC-A---------------TGTTGT-TG-
-CTTTGCAG--CTC-TTTGTATGCACGCCGCACATGTTT--TCTT--AAAAAAA-CTTCT
GTCCA-TTTTAT-------------CCACATTCAA-CATTTT-------TTTTTGCTCTA
-CTGCTTTG-AGGCCTATTGTACATTGCTGCCAAATTTATTATGCTTGGTCATTGAAATT
GTAGTTACGGACC-ATTCATGACAACTAGC-ATAGGGATGTAAGGAATT-CG-ATGCTTT
CTCACCTC-CA-CTAGAGCCGAAGCATCT----ATCTCATATGTGTTCTGATACCCC-AA
AGTCCATG-CATG-AAA-AAGGCAATCGGGTACAGGTCATTCAGATGCTTATATCACATC
TGG-ATGAAGGAA-TA-CATGGG-T
>rand5
-CT--CTTTTTGAAATCCTTTTG---AAAAAAA------G--TTCCATCAA-TTTCTACA
----AATTCTA-AAGTTTTGTA------CTATC-A---------------TGTTTT-TA-
-CTTTACAG--CAC-TTTGTATGCACATCGAACATATTT--TGTT--AAAAAAA-ATTCT
GTCCA-TTTCAT-------------CCATAATCAA-CTTTTG-------TTTTTTCTCTA
-CTGCTTTG-AGGCACGTTGTCCATCACTACCAAATTTATTGTGCTTGGTCATTGGAATC
ATAGTTACAGACC-ATTAGTGATAATTGGC-ATAAAGCTATAAAGAATT-CG-ATGCTTT
CTCAGCTCTCA-TTCAAGATGAAGCTTAT----GTTTCATATGCATTCTGATATCTT-GA
AGTCCATT-CTTG-AAA-AAGGCAACCAGGTATAGGTTGTTCAGATGCTTATATCATATA
TGG-ATGAATAAA-TA-CATGGG-T
>low3
-TT--CTTTTTGAAATTATTTTG---AAAAAAA------G--TTCCATAAA-TTTTTATC
----AATTCTA-AAGTTTTGTA------CTGTT-A---------------CATTGT-TG-
-CTTTGCAG--TAC-TTTGTTTGCACGTCGCACATGTAT--AGTT--AAAGAAA-TTTCT
GTCTA-TTTTAT-------------CCATATTCAA-CA--------TTTTTTTTGCTCTA
-CTGCTTTG-AGGCATGTCATTTATTACTGCTAAAATTATTATGCTTGGTCATTGGAATC
ATAGTTACATATC-ATTCATGATAACTGGC-ATTGAGCTGTAATGAATT-TG-ATGCTTT
CTTATCTCCCA-TTCTAGTCGAA-CTTTTA--TGTATCATATGCATTTTGATACCTT-AA
AGTCTATG-CTTG-AAA-AAGGCGACTGGGTATAGGTCGTTCAGATGCTTATATCACATA
TGG-ATGACGGAA-TA-CATAGC-T
>low4
-CT--CTTGTTGAAATTATTTTG---AAAAAAA------G--TTCCAAAAT-TTTTTATC
----AATTCTA-AAGTTTTGTA------CTGTT-A---------------CATTAT-TG-
-CTTTGTAG--TAC-TTTGTTTGCACGTCGCACATGTTT--AGTT--AAAGAAA-TTTCT
ATCTA-TTTTAT-------------CCATATTCAA-CA--------TTTTTTTTGCTCTA
-CTGCTTTG-AGGCATGTCATTTATTATTGCTAAAATTATTGTGCTTGGTCATTGGAATC
ATAGTTACATATC-ATTCATGATAACTGGC-ATAGAGCTGTAATGAATT-TG-ATGCTTT
CTTATCTCCCA-TTCTAGTCGAA-CTTCTA--TGTATCATATGCATTTTGATACCTT-AA
AGTCTATG-CTTG-AAA-AAGGCGACTGGGTATAGGTCGTTCAGATGCTTATATCACATC
TGG-ATGACGGAA-TA-CATAGC-T
>low5
-CT--CTTTTTGAAATTATTTTG---AAAAAAA------G--TTCCATAAA-TTTTTATC
----AATTCTA-AAGTTTTGTA------CTGTT-A---------------CATTGT-TG-
-CTTTGCAG--TAC-TTTGTTTGCACGTCGCACATGTTT--AGTT--AAAGAAA-TTTCT
ATCTA-TTTTAT-------------CCATATTCAA-CA--------TTTTTTTTGCTCTA
-CTGCTTTA-AGGCATGTCATTTATTACTGCTAAAATTATTGTTCTTGGTCATTGGAATC
ATAGTTACATATC-ATTCATGATAACTGGC-ATAGAGCTATAATGAATT-TG-ATGCTTT
CTTATCTCCCA-TTCTAGTCGAA-CTTCTA--TGTATCATATGCATTTTGATACCTT-AA
AGTCTACT-CTTG-AAA-AAGGCGACTGGGTATAGGTCGTTCAGATGCTTATATCACATC
TGG-ATGATGGAA-TA-CATTGC-T
>low6
-CT--CTTTTTGAAATTATTTTG---AAAAAAA------G--TTCCATAAA-TGTTTATC
----AATTCTA-AAGTTTTGTA------CTGTT-A---------------CATTGT-TG-
-CTTTGCAG--TAC-TTTGTTTGCACGTCGCACATGTTT--AGTT--AAAGAAA-TTTCT
ATCTA-TTTTAT-------------CCATATTCAA-CA--------TTTTTGTTGCTCTA
-CTGCTTTG-AGGCATGTCACTTATTACTGCTAAAATTATTGTGCTTGGTCATTGAAATC
ATAATTACATATC-ATTCATGATAACTGGC-ATAGAGCTGTAATGAATT-TA-ATGCTTT
CTTACCTCTCA-TTCTAGCCAAA-CTTCTA--TGTCTCATATGCAGTTTGATACCCT-GA
AGTCCATG-CTTG-AAA-AAGGCGATTGCGTATAGGTCATTCAGAAGCTTATATAGCATC
TGG-ATGAATGAA-TA-CATGGA-T
>glan1
-C---TCTTTTGAAATTCTTTTG---AAAAAAA------T--TTCCATCAA-TTTTTATC
----AATTCTA-AATATTTGTA------CTATC-A---------------TGCAGT-TT-
-CTTTATTG--CTC-TTTGTTTGCACATTGCACATGTTT--TGTT--AAAGAAA-TTTCT
GCCCA-TTTTAT-------------CCACATTAAA-CATTTG----TTTTTTTTGCTCTA
-ATGCTTTG-AGGCATGTCATCCATTTCTGCCAAATTTATTATGCTTTGTCATTAGAATC
GTAGTTATGGACC-ATTTGTGACAACTGGC-AGAGAGATGTAAGAAATT-CA-ATGCTTT
CTCACCTCTCA-TTCTAGCTAAA-CTTCTA--TGTCTCATATGCATTCTGATACCCT-GA
ATCCCATG-CATG-AAA-AAGGTGACTAGGTATAGGTCATTCAGATTCTTATATCACATA
TAG-ATGAATGAA-TA-CATGGG-T
>glan4
-CA---CTTTTGAAATTCTTTTG---AAAAAAA------A--TTCCATCAA-TTTTTTCC
----AATTCTA-AATTTTTATA------CTGTC-A---------------CGCTGT-TG-
-CTTTGCAG--CTC-TTTGTATGCACTTCGCACATGTTT--TGTT--AAAAAAA-ATTCA
ATCTA-ATTTAT-------------CCACATTCAA-CATTTA------TTTTTTTGTTTA
-TTTCTTTG-AGGCATGTCATCCATTACTGCCAAATTTATTATGTTTGATCATTGGAATC
ATAGTTATGGACC-ATTCGTGACAACTAGC-GTAGAGCTGTAAGGAATT-CA-ATACTTT
CTTAGCTCCTA-TTTTAGCTAAA-CTTCTA--TGTCTCATATGATTTCTGATGCCTC-AA
AGTCCATG-CTTA-AAAAATTACAACTAGGTATAGGCCATTCAGATGCTTATATAGCATT
TGG-ATGAATGAG-TA-CATGTG-T
>add6
-CT---TTTTTGAAATTCTTTTG----AAAAAAG-----A--TTCCAATAT-TTTTTCTC
----AAATCCA-AAGTTTTGTA------CTATC-A---------------CATTGT-TG-
-CTTTGTTG--TTC-TTTATATGCATGTCATATATATTG--TGTT--TAAAAAA-TATCC
ATCCA-TTTTAT-------------CCACATTCAA-CATTTA-----TTTTTTTCCTCTA
-CTACTTTT-AGGCACGTCATCCAATGCTACCAAATTTATTGTGCATGGTCATTGGAATC
GTAGTTATAGACC-ATTCATGGTAATTGGT-TTAGAG--ATAAGGAATT-TG-ATGCTT-
-TCACCGCCCA-TTCGAGCTGAAGATTCTA--TGTATCATATGCATTATGATACCCT-GA
AGTCCATG-CTTT-AAA-AAGGTGACCGAGTACAGGTCGTTTAGATGCTTATATCACATA
TGG-GTGAATGAA-TA-CATGGG-T
>rand6
-TT---TTTTTGAAATTCTTTTG----AAAAAA------A--TTCCAATAA-TTTCTCTC
----AAATCCA-AAGTTTTGTA------CTATC-A---------------CACTGT-TG-
-CTTTGTTG--TTC-TTTGTATGCACGTCACACATATTT--TGTT--AAAAAAA-TATCC
ATCTA-TTTTAT-------------CCACATTCAA-CATTTA-----TTTTTTTGCTCTA
-CTACTTTT-AGGTACGTCGTCCATTGTTACCAAATTTATTATGCTTTGTCATTGGAATC
ATAGTTACAGACC-ATTCGTGATACTTGGA-TTAGAGTTGTAAGGAATT-TG-ATTCTT-
-TCACTGCCCA-TTTGAGCTGAAGATTCTA--TGTATCATATGCATTGTGTTACCCC-AA
AGTCCATG-CTTG-AAA-AAGGCGACCGAGTACAAATTGTTCAAATGCTTATATCACATA
TGG-ATGAATGAA-TA-CATGGG-T
>glan2
-AT---TTTTTGATATTCTTTTG----AAAAAAA-----A--TTCCAGCA--ATTTTCTC
----AAATCCA-AAGTTTTGTA------TTATC-A---------------CACTAA-TG-
-CTTTGTTG--TTC-TTTGTATGCGTGTCACAC--GTTT--TGTT--AAAAAAA-TATCC
ATCCA-TTTTAT-------------CCACATTCAA-CAATTA-----TTTTTTTGCTCTA
-CTACTTAT-AGGCACGTCATCCATTGCTGCCAAACATATTGTGCTTGGTCATTGGAATC
ATAGTTACAAAAC-ATTCGTGATAACTGGA-TTAAAGTTGTAAGGAATT-TG-ATGCTT-
-TCACTGCCCA-TTCGAGCTAATGATTCTA--TGTATCATATGCATTATGATACCTC-AA
AGTACATG-CTTG-AAA-AAGGCAACCGAGTATAGGTCGTTCAGATGCTTATATCACATG
TGG-ATGAATGAA-TG-CATGGG-T
>gig8
-CT--CTTCTTGAAATTCTTTT-----AAAAAAA-----A--TTCCAACA--TTTTTGTC
----AACTCCA-AAGTTTTGTA------CTGTC-A---------------CACTGT-TG-
-CTTTATTG--TTC-TTTGTATGCACATCACACATGTTC--TGTT---AAAAAA-TTTCC
ATCCA-TTTTAT-------------CCACATTCAA-CATTTA-----TTTTTTTG-TCTA
-CTGCTTCC-AGGCATGTCATCCATTGCTGCCAAATTTATTATGCATGGTCATCAGAATC
ATAGTTACAGACC-ATTCGTGATAACTAGA-GTAGAGTTGTAAGGAATT-TG-ATGCTT-
-TCACCGCCCA-TTCGAGCTAAAGATTCTA--TGTATCATATGCATTATGATACCCA-GA
AATCCATG-CTTG-AAA-AAGCTAACCGAGTACAGGTCGTTCAGATGCTTATATCATATA
TGG-ATGAATGAA-TA-CATGGG-T
>gig2
-CT--CTTTTTGAAATTCTTTTG----TTAAAA------A--TTCCAACAG-TTTTTATC
----AATTCCA-AAGTTATATA------CTATC-A---------------CGATGT-TT-
-CTTTGATA--TTC-TTTGTATGCACTTCACACATGTTT--TGCT--AAAAACA-TTTCC
GTCCA-TTTTAT-------------CCACATTCAA-TATTTA-----TTTTCTTGCTCTA
-CTACTTTG-TGGCACGTCATCCATTACTGCCAAATTTATTATGCTTGGTCATTAGAATC
GTAGTTACAGACC-ATTCATGACAACTGGA-GTAGAGTTGCGAGGAATT-TG-ATGCTT-
-TCACCACCCA-TTCAACCTGAAGATTCTA--TGTCTCATATACATTATGATACCCC-GA
AGTTCATG-CTTG-AAA-AAGGCGACCGAGTACAGGTC-TTCAGATGTTTATATCACATA
TAG-ATGAATGAA-TA-CATGGG-T
>glan3
CTC--TTTTTTGAAATTCTCTTA----TAAAAA------A--TTCCAATAT-TTGTTGTC
----AATTCTA-ACGTTTTAGA------CTATC-A---------------CAATGT-TT-
-CTTTAATG--TTC-TTTGTATGCACCTCACACATGTTT--TGC---AAAAAAA-ATTCC
ATCCA-TTTTAT-------------CCACATTTAA-CATTTA-----TTTTTCTGCTCTG
-CTGCTTTG-CAGCACGTCGTCCATTACTGTTAAATTTATTATGTTTGTTCATTAGAATC
ATAGTTATGGACC-ATTCATGACAACTGGA-GTAGAGTTATTAGGAATT-TG-ATACTT-
-TCACCACCCA-TTGGAGCTGAAGATTCTA--TGTCTCATATACATTATGATACCTT-AA
AATCCATG-CTTA-AAA-AAGGCAACCAAGTATAGGTCGTTCAGATGCTTATATCATATA
TGG-ATGAATGAA-TA-GATGGG-T
>glan5
-CT--CTTTTTAAAATTCTTTTG----GAAAGA------A--TTCCATTAA-TTTTTATC
----AATTTTA-AAGTTTTGTG------TTGTC-A---------------TACTGT-TG-
-CTTCGAAG--ATC-TTTGTATACACTTCACACATGTTT--TGTT--AAAAACA-TTTCT
ACCTA-TTTTAT-------------CCATATTCAA-CATTTG-----TTTTTTTCCTCTA
-CTACTTTG-AGGCACATCATCCATTACTGCCAAATTTATTGTGCTTGGTCATTGGAATC
GTAGTTACAGATT-ATTCATGATAACTAGC-ATAGAGCTGTAAGAAATT-CG-ATGCTT-
-TGACCACCCA-TTCGAGCCGAGGCTTTGA--TGTCTCATATGCATTTCGATTTCCT-AA
AGGCCATG-CTTG-AGA-AAGA-GACTGGGTACAAGTCATTCGGATGCTTATATCACATA
TGG-ATGAATGAA-TA-CATGTG-T
>gig7
-CT--CTTTTTGAAATTCTTTTG---AAAAAAA------A--TTCCATCAT-TTTTTGTC
----AATTCCA-GAGTTTTGTA------CTGTA-A-----------------------G-
-CTTTGCAG--CAC-TTTGTATGTATGTCACACATATTT--TGTT--AAAAACA--TTCT
ATCCA-TTTTAT-------------TAACATTAAA-CATTTG-----TTTTTTTGCTCTG
-TTGCTTTG-AGGCATGTCATCCATTGCTACCAAATTTATTATGCTTGGTCATTGGAATC
ATAGTTACAGAAC-ATTCATGACAATTGGC-ATAGAGATGTAAGGAATT-TA-ATGCTTT
ATCACCTCCTA-TTCTATCTGAA-CTTCTA--TGTCTCATATGCATTCTAATACCTC-AA
AGTTCATG-CTGG-AAA-AAGACGACTGGGTATAGGTCATTTAGATGCTTATATAGCATC
TGG-ATGAATGAT-TA-CATGGG-T
>hirs3
-TA--CTTTTTGAAATTCTTTTG---GGAAAAA------A--ATCGGTCAA-TTTTTGCT
----AATTACA-AAATTTTGTA------CTATC-A----------------ATTAT-TG-
-CTTTGCAG--TGC-TTTGTATGCACTTCGCACATGTTT--TGTT--AAAGAT---TTCT
ATCCA-TTTTAT-------------CCACATTAAA-AAAAAA-----ATTTTTTGCTCTA
-CTACTTTG-AGGCATGTCATCCATTGCTGCCAAATTTATTGTGCTTGGTCATTAGAATC
ATAGTTATGGACC-ATTCATGATAGCTGGC-GTAGAGCTCTAAGAAATT-TA-ATGCTTT
CTCATCTCCCA-TTCTAGCCGGA-CTTCTA--TGTATCATATGCATTATGATACCCC-GA
AGCCCATG-CTTA-GAA-AAGGTGACTTAGTATAGGTCATTCAAATGCTTATATAGCATC
TGG-ACGAATGAG-TA-CATGTG-T
>di6
-CT--CCTTTTAAAATTCTTTTG----AAAAAA---------ATCCATCAA-TTTTTGCC
----AATTCCA-ATGTTTTGTA------CTATC-A---------------TGTAGT-TG-
-CTTTGCTA--CTC-TTTCTTTGCACGTCGCATAAGTTT--TGTT--TAAAAAT-TTTCC
ATCCA-TTTTAT-------------CCACATTCAA-TATTTG-----TTTTTTTACTCTA
-CTTCTTTG-AGGCTTGTCATCAATTGCTGCCAAATTTATTATGCTTGGTCATTGGAATC
CTACTTATGGACC-AGTCGTGATAACTGGC-ATAGAGCTGTAAGATATT-TG-ATGCTTT
CTCACCTCTAA-TTCTAGCTGAA-CATATA--TGTTCTATATGTGTTCTGATATCCT-AA
AGTCCATG-CTTG-AAA-AAGGTGACTAGGTATAGGTTGTTCAGATGTTTATATCACATC
TGG-ATTAATGAA-TA-CACGGG-T
>par7
-CT--CTTTTTGAAATTATTTT-----AAAAAA------A--TTCCATCAT-TTTTTGCC
----AATCCCA-AAGTTTTGTA------CTGTA-A---------------CA-TGT-TT-
-CTTTGTAG--CTC-TTTGTATGCACTTCGCATATGTTT--TATT--AACAAAA-TTTCT
ATCCA-TTTTAT-------------AAACATTCAA-CAT--------TTTTTTTCCACTA
-TTACTTTG-AGGCACCTCATCCATTACTGCCAAATTTATTATCCTTGGTCATTTGAATC
GTAGTTACGGACC-ATTCGTGACAATCAGC-AAAGAGTTATAAGGAATT-TG-ATGCTTT
CTCATATCCCA-TTCTAGTTAAA-CTTCTA--TGTCTCATATGTGTTCTGATACCTT-AA
AGTCCATG-CTTG-AAA-AGGGCGACCTTGTACAGGTCATTCAGATGCTTATATAGCATC
TGG-ATGAATGAA-TA-TATGGT-T
>curt3
-CA--CTTTTTGAAATTCTTTTG---AAAAAAAA-----A--TTCCATCATTTTTTTGTC
----AATTCCA-AAGTTTTGTA------CTGTC-A---------------CGCTAT-TG-
-CTTTGCAA--CAC-TTTGTATGTACGTCGCACATATTT--TGTT--AAAGAAA-TTTCT
ATCCA-TTTTAT-------------CCACATTCAA-CATTTA-----TTTTTTTGCTCTA
-TTGCTTTG-AGGCACGCCGTCCATTACTGCCA-AATTATTATGCTTAGTCATTGGAATC
ATAGTTACGGGCC-ATTCGTGATATCTAGT-GTAAAGCTGTAAGGAATT-CG-ATGCTTT
CTCACCTCCCA-TTCTAGCCAGAGCTTCTA--TATATCATATGTGTTGTGATACCCC-GA
AGTCCATG-CTTG-AAA-AAAGCGACTGGGTACTGGTCGTTCAAAT-CTTATATAGCATC
TGG-ATGAATGAA-TA-CATGTG-T
>curt4
-CT--CTTTTTGAAATTCTTTTG---AAAAAAAC-----A--TTTCCTCA-ATTTTTGCC
----AATTCAA-AGGTTTTGTA------CTATC-A---------------CATTAT-TG-
-CTTTGTAG--GTC-TTTGTATGCACATCACACATATTT--TATT--AATGAAA-TTTAT
GTCCA-TTTTAT-------------CCACATTCAA-CATTTA-----TTTTTTTGCTCTA
-TTGCTTTA-TGGCATGTCTTCCATTACTGTCATTTTTTTTGTGCATGCTCATTAGAATC
ATAGTTACGGACC-ATTCGTGACATCTAGT-GCAGAGCTGTAAGGAATT-CG-ATGCTTT
CTAACCTCCTT-TTCTAGTCA-AACTTCTA--TGTCTCACATGTGTTATAATACCTG-GA
AGTCCAAG-CTTG-AAA-AAGGCGACATAGTACAGGTCGTTCAAATGCTTATATAGCATT
TGG-ATGAATGAA-TA-CATGGG-T
>par6
-CA--CTTTTTGAAATTCTTTTG---AAAAATA------A--TTCCATTATTTATTTATG
----AATTCTA-AAGTTTTTTA------TTATC-A---------------TGCAGT-TG-
-CTTTACTG--CTC-TTTGTTTGCATATCACACATATTT--TGTT--AAAAGAA-TTTCC
ATTTA-TTTTAT-------------CCACATTCCA-TATTTA-----TATTTTTACACTA
-CTACTTTG-AGTCACGTCATCCATTGCTGCCAAATTTGTTATGCTTGGTCATTGGAATC
ATAGTTACGGACC-ATTCGTGATAATTTGT-GTAGACCTGTAAGGAATT-TA-ATACTTT
CTCACCTCCCA-TTCTAGCTA-AACTTCTA--TGTCTCATACACATTCTGATACACC-GA
AGCCCATG-CTTG-AAA-AAGGTGACTGGGTGGAGGTCATTCAAATGCTTATATAGCATC
TGG-ATGAATGAG-TA-CATGCG-T
>di8
-CA--CTTTTTGAAATTCTTTTG---AAAAAAA------A--TTCCATCAA--TTTTGGC
----AATTATA-AAGTTTTATG------CTGTC-A---------------CGCAGT-TG-
-CTTTGTTG--CTC-ATTATTTGCACGTCACACATGTTT--TGTT--AAAAAAA-TTTCC
ATTCA-TTTTAT-------------CCACATTCAA-CATTTA-----TTTTTTTGCTCTA
-CTGCTTGG-CGGCACATCATCCATTGCTGCCAAATTTATTATGCTTGGTCATTTGAATC
ATAGTTACGGGCC-ATTCATGACAACTGGA-GTAGAGATGTAAGGAATT-CA-ATGCTT-
----TCACCCA-TTCAAGCCGAAACTTCTA--TGTATCATATGTGTTCTAAAACCTC-GA
AGCCCATG-CTTA-AAA-AAGGCGACCGGGTATCGATCGTTAAAATATTTATATCACATA
TAG-ATGAATGAG-TA-TATGTG-T
>bell1
-CC--CTTTTTTAATTTCCTTGG--TAAACTAA------A--TTCCGTCAA-TTTTTGCC
----AATTCAA-AACTGCTGTA------CTGTC-G---------------CGTTGT-TG-
-CTTTGGAG--CCC-TTTATAGGCGGGCCGCATATATTT--TGTT--AAAATAA-TTTCC
GCCCG-TTTAAT-------------CCGCATTCGA-TAATTG-----TTTTTTTGCTCTA
-CTGCTTTG-AGGCACGTCGTCCGTTGCTGCTGAATTTATTGTGGTTGGTGATTGGAATC
GTAATTACGGACC-ATTCGTGACAGCCGGC-GTACAGCTGTAAGGAATT-CG-ATGCTT-
-TCACCGCCCA-TTCGAGCCAAAGCTTCTT--TGTCCGATAAGCATTCTGATACCTC-GA
AGCCCATA-CTTGAAAA-AAAGCGACCGGGCAGAGGTCGTTGAGGTGCTTATATAGAATC
TGG-ATGAATAAA-AA-CATGGG-T
>bell2
-CC--CTTTTTGAATTTCCTTGG--TAAACTAA------A--TTCCGTCAA-TTTTCGCC
----AGTTCAA-AACTGTTGTA------CTGTC-G---------------CGTTGT-TG-
-CTTTGGAG--CCC-TCTATAGGCGCGCCGCACATATTT--TGTT--AAAATAA-TTTTC
GCCCG-TTTAAT-------------CCGCATTCGA-CAATTA-----TTTTTTTGCTCTA
-CTGCTTTG-AGGCACGTTGTCCATTGCTGCTGAATTTATTGTGGTTGGTGATTGGAATC
GCAATTACGGACC-ATTCGTGACAGCCGGC-GTACAGCTGTAAGGAATT-CA-ATGCTT-
-TCACCGCCCA-TTCCAGCCAGAGCTTCTA--TGTCCGATAAGCGTTCTGATACCTC-GA
AGCCCATA-CTTGAAAA-AAAGCGACCGGGCAGAAGTCGTTGAGGTGCTTATATAGAATC
CGG-ATGAATGAA-AA-CAAGGG-T
>bell4
-CC--CTTTTTGAATTTCCTTGG--TAAACTAA------A--TTCCATCAA-TTTTCGCC
----AATTCAA-AACTGCTGTC------CTGTC-G---------------CATTGT-TG-
-CTTTGGAG--CCC-TTTATAGACACGCCGCACATATTT--TGTT--AAAATAA-TTTCC
GCCCG-TTTAAT-------------CCGCATTCGA-CAATTA-----TTTTTTTGCTCTA
-CTGCTTTG-AGTCACGTCGTCCATTGCTGCCGAATTTATTGTGGTTGCTGATTGGAATC
GTAATTACGGATC-ATTCGTGACAGCCGGC-GTACAGCTGTAAGGAATT-CG-ATGCTT-
-TCACCGCCCA-TTCGACCCAGAGCTTCTA--TGTCCGATAAATGTTCTGATACCTC-GA
AGCCCATA-CTTGAAAA-AGAACGATCGGGCAGAGGTCGTTGAGGTGCTTATAAAGAATC
TGG-ATGAATGAA-AA-CATGGG-T
>bell5
-CC--CTTTTTGAATTTCCTTGG--TAAAGTAA------A--TTCCGTCAA-TTTTCGCC
----AATTGAA-AACTGCTGTC------CTGTC-G---------------CATTGT-TG-
-CTTTGGAG--CCC-TTTATAGGCGCGCCGCACATATTT--TGTT--AAAATAA-TTTCC
GCCTG-TTGAAT-------------CCACATTCGA-TAATAG-----TTTTTATGCTCTG
-CTGCTTTG-AGGCACGCCTTCCATTGCTGCTGAAATTATTGTGGCCGGAAATTGGAATC
GTAATTACGGAGC-ATTCGTGACAGCCGGC-GTACAGTTGCAAGGAATT-CG-ATGCTT-
-TCGCCGCCCA-TTCGAGCCAGAGCTTCTA--CGTCCCATAAGCGTTCTGATACCTC-GA
AGCCCATA-GTTGGAAA-AAAGCGACCGGGCAGAGATCGTTTAGGTGCTTATATAGAATC
TGG-ATGAATGAA-AA-CATGGG-T
>bell7
CCC--TTTTTTGAATTTCTTTGG--TCAACTAG------A--TTCCGTCAA-TTTTCGCC
----AGTTCAA-AATTTGTGTA------CTGTC-A---------------CGTCGT-TG-
-CTTTGGAG--CGC-TTTATATGCACGCCGCACATATTT--TGCT--AAAATAA-TTTCC
GCCTG-TTGAAT-------------CCACATTCGA-TAATAG-----TTTTTATGCTCTG
-CTGCTTTG-AGGCACGCCTTCCATTGCTGCTGAAATTATTGTGGCCGGAAATTGGAATC
GTAATTACGGAGC-ATTCGTGACAGCCGGC-GTACAGTTGCAAGGAATT-CG-ATGCTT-
-TCGCCGCCCA-TTCGAGCCAGAGCTTCTA--CGTCCCATAAGCGTTCTGATACCTC-GA
AGCCCATA-GTTGGAAA-AAAGCGACCGGGCAGAGATCGTTTAGGTGCTTATATAGAATC
TGG-ATGAATGAG-AA-GTAGGG-T
>bell6
CCG--TTTTTTGAATTTCTTTGG--TAAACTAG------A--TTCGGTCAA-TTTTCGCC
----AGTTCAA-AACATCTGTA------CTGTC-A---------------CGTTGT-TG-
-CTTTGGAG--CGC-TTTATATGCACGCCGCACATATTT--TGCT--AAAATAA-TTTCC
CCCTG-TTGAAT-------------CCGCATTCGA-CAATTA-----TTTTTGTGCTCTG
-CTGCTTTG-AGGCACGCCGTCCATTGCTGCTGAAATTATTGTGGCCGGTGATTGGAATC
GTAATTACGGAGC-ATTCGTGACAGCCGGC-GTACAGCTGCAAGAAATT-CA-ATGCTT-
-TCGCCGCCCA-TTCGAGCCAGAGCTTCTA--CGTCCCATAAGTGTTCTGATACCTC-GA
AGCCAATA-GTTGGAAA-AAAGCGACCGGGCAGAGGTCGTTTTGGTGCTTATATAGAATC
TGG-ATGAATGAA-AT-CATGGG-T
>bell8
CCG--TTTTTTGAATTTCTTTGG--TAAACTAG------A--TTCGGTCAA-TTTTCGCC
----AGTTCAA-AACATCTGTA------CTGTC-A---------------CGTTGT-TG-
-CTTTGGAG--CGC-TTTATATGCACGCCGCACATATTT--TGCT--AAAATAA-TTTCC
CCCTG-TTGAAT-------------CCGCATTCGA-CAATTA-----TTTTTGTGCTCTG
-CTGCTTTG-AGGCACGCCGTCCATTGCTGCTGAAATTATTGTGGCCGGTGATTGGAATC
GTAATTACGGAGC-ATTCGTGACAGCCGGC-GTACAGCTGCAAGAAATT-CA-ATGCTT-
-TCGCCGCCCA-TTCGAGCCAGAGCTTCTA--CGTCCCATAAGTGTTCTGATACCTC-GA
AGCCAATA-ATTGGAAA-AAAGCGACCGGGCAGAGGTCGTTTTGGTGCTTATATAGAATC
TGG-ATGAAAGAG-AA-GATGGT-A
>niv3
-CT--CTTTTTGAAATTCTTTGG--TAAACTAA------A--TTCTGTCAA-TTTTTGCC
----ATTTTTA-AACTTTTGTA------CTGTC-A---------------CATTGT-TG-
-CTTTGCAG--CTC-TTTATATGCACGTCACACATAATT--TCTT--AAAATAA-TTT-C
GTCTG-TTTAAT-------------CCACATTCGA-CATTTG-----TTTTTTTTCTCTA
-CTGTTTTG-AGGCACGTCATCCATTACGGCTGAATTTATTGTGGTTGGTGATTGGAATT
ATAATTACGGACC-ATTCGTGATAACTGGC-GTACAGCTGTAAGGAATT-CG-ATGCTT-
-TCACCGCCTA-TTCGAGCTGAAGCTTCTG--TGTCCCATAAGCATTCTGATACCTC-GA
AGCCCATA-CTTG-AAA-AAAGCGACCGGGCAGAGGTCGTTTAGGTGCTTACATACAATC
TGG-ATGAATAAA-AA-CATGTG-T
>niv5
-CT--CTTTTTGAAATTCTTTGG--TAAACTAA------A--TTCCGTCAA-TTTTTGCC
----AGTTCTA-AACTTTTATA------CTGTC-A---------------CGTTGT-TG-
-CTTTGTAG--CTC-TTTATATGCACGTCCCACATATTT--TCTT--AAAATAA-TTTCC
ATCTG-TTTAAT-------------CCGCATTCGA-CTTTTG-----CTCTTTTGCTCTA
-CTGCTTTG-AGGCACTTCATCCATTGCTGCTGAATTTATTGTGGTTGGTGATTGGAATC
ATAATTACGGACC-A-TCGTGACAGCCGGC-GTATAGCTGTAAGGAATT-TG-ATGCTC-
-TCACCGCCCA-TTCGAGCCGAAGCTTCTA--TGTCCCATAAGCGTTCTGATACCTC-GA
AGCCCATA-CTTG-AAA-AAAGCGACCGGGTAGAGGCCGTTGAGGTGCTTATAGAGCATC
TGG-ATGAATGAA-TA-CATGTG-T
>niv4
--C--TCATTTTGAAATTTTAGG--AAAACTAA------A--TTCCGTTAA-TTTTTGCC
----AGTTTTA-AACTTTTGTA------CTGTC-A---------------CGTTGT-TG-
-TTTTGCAG--CTC-TTTTTATGCTCGTTGCACATATTT--TGTT--AAAAAAA-ATTCC
ATCAG-TTTTAG-------------CCGCATTCTG-CATTTG-----CTTTTTTGCTCTA
-CTGCTTTG-AGGCAAGTCATCCATTGCTGCTGAATTTATTATGGTTGGTGATTGGAAAT
GTGGTTGCGGACC-ATTCGTGATAGCCAGC-GTAGAGCTGTAAGGAATT-CG-ATGCTT-
-TCACCACCCA-TTCGAGCTGAAGCTTCTA--TGTCTCATAAGCATTCTGATACCCC-GA
AGCCCATG-CTTG-ACA-AAGGTGACTGGGCAGAGGTCGTTCAGGTGCTTATATAGCATC
TAG-ATGATTATA-TA-CATGTG-T
>bell3
-CC--TTTTTTTAAATTCTTTGG--AAAACTAA------A--TTACATCAA-TTTTTGCC
----AGTTCTA-AACTTTTGTA------GTGTC-A---------------TGTTGA-TG-
-CTTTGCAT--CTC-TTTATATGCATGTCGCACATATTT--TGTT--AAAAT-A-TTTCC
ATCCG-TTTTAT-------------CCGCATTCGA-CAT--------TTTTTTTGCTCAA
-CTGCTTTG-AGGCACGTCATCCATTGCTGCTGAATTTATTATGGTTGGCGATTGGAATC
GTAGTTACGGACC-ATTCGTGATAGCCGGC-GTATAGCTGTATGGAATT-CG-ATGCTT-
-TCACCGCCCA-TTCGAGCTGAAGCTTCTA--TGCCTTATAAGGGTTCTGATACCCC-GA
AGACTATT-CTTG-AAA-AAGGCGACCTGGCAGAGGTCATTCAGGTGCTTATATAGCATC
TTG-ATGAATGCA-TA-CATAGG-T
>niv6
-CT--CTTTCTGAACTTCTTTGG--AAAACAAA------A--TTACGTCAA-TTTTTCCT
----AATTCCA-AAGTGTTGTA------CTGTC-A---------------CGCTGT-TG-
-CTTTGTAG--CTC-TTTGTATGCACATCGCACATATTT--TGTT--AAAATAA-ATTCC
ATCTG-TTTTAT-------------CCACTTTCAA-CATTTG-----TTTTTATGCTCTA
-CTGCTTTG-AGGCACGTCATCCATTGCTACTAAATTTATTGTGCTTGGTCATTGGAAAC
ATAGTTGCGGACC-ATTCGTGAAAACCAAC-GTACAGCTGTAAGGAATT-CG-ATGCTT-
-TCACCACCCA-TTCGAGCCGAAGCTTCTA--TGTCTCATATGTGTTCTCATACCCC-GA
AGCCCATT-CTTG-AAA-AAGGAGATCGAGTACAGGTCGTTTATGCTCTCATATAGCATC
GGG-ATGAATGAA-TA-CATGTG-T
>glan8
-CT--CTTTTTAAAATTCTTTAG----AAAATA------A--TTCCATCAA-ATTTTTCC
----AATTCTA-AAGTTTTGTA------TTGTC-A---------------CGTAGT-TG-
-CCTTGCTA--CTC-TTTGTATGCATGTTGCACATGTTT--TGTT--AAAAAAA--TCCC
ATCTG-TTTTAT-------------CCACATACAA-CATTTA---TTTTTATTTGCTTTA
-CTGCTTTG-AGGCACGTCATCTATTGCTATGAAATTTATTATGCTTGGTCATTAGAATA
ATAGTTACGGACC-ATTCATGACAATTGAC-ATAGAACTGTAAGAAATT-AG-ATGCTTT
CTTACCTCTTA-TTTGAGCTAAAGCTTCTA--TGTCTCATATGCGTTCTAAAACCTT-GA
TGCCAATG-TTTG-AGA-AAGGTGACAAGGTACAGGTCGTTTAGATGCTTATATAGTATC
TGG-ATGAATGAA-TA-CATGGG-T
>di7
-CT--CTATTTGAATTTTTTTTG----AAAATT------T--TTTTATCAA-TTTTTGCC
----AATTCCA-AAGTTTTGTA------CTGTC-A---------------CACTAT-TA-
-CTTTGCAG--CTT-TTTGTATGCACGTCGTACATATTT--TATT--ATAGAAA-TTTCT
ATCCA-TTTTAT-------------CCACATTCAA-CATTTA-----TTTTTTTACACTA
-TTTCTTTG-AGGCACATCATCCATTGCTACTATATGTTTTATGCTTGATCATTGGAATT
ATAGTTACGGACC-ATTCGTGACAACTGAC-ACAGGGCTGTAAGGAATT-GG-ATGCTT-
-TCACCACCCG-TTTGAGCTAAA-CTATTA--TGTCTTGTATGTGTCCTGATACCCC-AA
AGTCTATG-CTTG-AGA-AAGGTGATTAGGTATAGGTCATTCAGATGCTTATATCACATC
TTG-ATGAATGAA-TA-CATGGG-T
>add1
-CT--CTTTTTGAAATTATTTTT---ATTA-AA------A--TTCCATTAA-TTTTTATC
----AATTCCA-AAGTTTTGTAGAAAATCCATTAA--TTTTAAAAAAACTCTATAA-TT-
-TTTTGGAG--CAC-TTTATTTGCACTTCTCACATGCTT--TGTT--GTAGAAA-TTTCT
TTCTA-TTTCAT-------------CCACATTCAA-TATTTA----TTTTTTTTACTCTA
-CTGATTTG-AGGCACATCATCCATTGCTACAAAATTTATTATGCATGGTCAATGGAATC
ATAGTTACGGACT-ATTCGTGACAACTGGC-ATAGAGTTGTAAGAAATT-AA-ATCCTT-
-TCACCACCCA-TTTGAGTCGAAGCTTTTA--TATCTCATATGCATTATGATACCCT-AA
TGTCCATG-CTTG-AAA-AAGATGACCGGGTACAGGTCGTTCAGATGTTTATATAGCATT
TGA-ATGCATGAA-TA-CATGTG-T
>add5
-CT--CTTTTTGAAATTCTTTTT---ATTA-AA------A--TTCCTTTAA-TTTTTATC
----AATTCCA-AAGTTTTGTAGAAAATCCATTAA-TTTTTAAAAAAACACTATAA-TT-
-TTTTGTAG--CAC-TTTATTTGCACTTCTCACATGCTT--TGTT--ATAGAAA-TTTCT
ATCTA-TTTCAT-------------CCACATTCAA-TATTTA----TTTTTTTTACTCTA
-CTATTTTG-AGGCACATCATCCATTGCTGCCAAATTTATTATGCATGGTCAATGGAATC
ATAGTTACCGACT-ATTCGTGACAACTAGC-ATAGAGTTATAAGAAATT-AA-ATCCTT-
-TCACCACCCA-TTTGAGTCGAAGCTTTTA--TATCTCATATGCATTATGATACCCT-AA
TGTCCATG-CTTG-AAA-AAGACGACCGGGTACAGGTCGTTCAGATGTTTATATAGCATT
TGA-ATTCATGAA-TA-CATGTG-T
>rand1
-CT--CTTTTTGAAATTCTTTTT---ATTA-AA------A--TTCCATTAA-TTTTTATC
----AATTCCA-AAGTTTTGTAGAAAATCCATTAA-TTTTAAAAAAAGCTCTATAA-TT-
-TTTTGTAG--CAC-TTTATTTGCACTTCTCACATGCTT--TGTT--ATAGAAA-TTTCT
ATCTA-TTTTTT-------------CCACATTCAA-TATTTA-----TTTTTTTACTCTA
-CTGTTTTG-AGGAACATCATCCATTGCTACCAAATTTATAATGCATAGTCAATGGAATC
ATAGTTACGGACT-ATTCGTGACAACTGGC-GTAGAGTTGTAAGAAATT-AA-ATCCTT-
-TCACCACCCA-TTTGAGTCGAAGCTTTTA--TATCTCATATGCATTATGATACCCT-AA
TGTCCATG-CTTG-AAA-AAGACGACCGGGTACAGGTCATTCAGATGTTTATATAGCATT
TGA-ATGCATGAA-TA-CATGTG-T
>add8
-----CTCTTTTTGATTTTTTTT---ATTA-AA------A--TTCCATTAA-TTTTTATC
----AGTTCCA-AAGTTTTGTTGAAAATCCATTAA--TTTTAAAAAAACTCTATAA-TT-
-TTTTGTAG--CAC-TTTATTTGCACTTCTCACATGCTT--TGTT--GTAGAAA-TTTCT
ATCTA-TTTCAT-------------CCACATTCAA-TATT-------TTTTTTTACTCTA
-CTGATTTG-AGGCACATCATCCATTGCTACAAAATTTATTATGCATGGTCAATGGAATC
ATAGTTACGGACT-ATTCGTGATAACTGGC-GTAGAGTTGTAAGAAATT-AA-ATCCTT-
-TCACCACCCA-TTTGAGTCGAAGCTTTTA--TATCTCATATGCATTATGATACCCT-AA
TGTCCATG-CTTG-AAA-AAGATGATCGGGTACAGGTTGTTCAGATGATTATATAGCATT
TGA-ATGCATGAA-TA-CATGTG-T
>add4
-CT--CTTTTTGAAATTCTTTTT---ATTA-AA------A--ACCCATTAA-TTTTTATC
----AATTCCA-ATGTTTTGTAGAAAATCCATTAA--TTTTAAAAAAACTCTATAATTT-
-TTTTGTAG--CAC-TTTATTTGCACTTCTCACATGCTT--TGTT--ATAGAAA-TTTCT
ATCTA-TTTCAT-------------CCACATTCAA-TATTTA----TTTTTTTTACTCTA
-CTGCTTTG-AGGCACATCATCTATTGCTGCCAAATTTATTATGCATGGTCAATGAAATC
ATAGTTACGGACT-ATTCGTGACAACTGGC-ATAGAGTTGTAAGAAATT-AA-ATCCTT-
-TCACCACCCA-TTTTAGTAGAAGCTTTTA--TATCTCATATGCATTATGATACCCT-AA
TATCCATG-CTTG-AAA-AAGACGACCGAGTACAGGTCGTTCAGATGTTTATATCGCATT
TGA-ATGCATGAA-TA-CATGTG-T
>add2
-CT--CTTTTTGAAATTCTTTTT---ATTA-AA------A--TTCCATTAA-TTTTTATC
----AATTCCA-AAGTTTTGGAGAAAACCCATTAA--TTTTTAAAAAACTCTATAA-TT-
-TTTTGTAG--CAC-TTTATTTACACTTCTCACATG-CT--TGTT--ATAGAAA-TTTCT
ATCTA-TTTCAT-------------CCACATTCAA-TATTTA-----TTTTTTTACTCTA
-CTATTTTG-CGGCACATCATCCATTGCTGCTAAATTTATTATGCATGGTCAATGGAATC
ATAGTTACGGACT-ATTCGTGACAACTAGC-GTAGAGTTGTAAGAAATT-AA-ATCCTT-
-TCACCACCCA-TTTGAGTCGAAGCTTTTA--TATCTCATATGCATTATGATACCCT-AA
TGTCCATG-CTTG-AAA-AAGACGACCGGGTACAGGTCGTTCAGATGTTTATATAGCATT
TGA-ATTCATGAA-TA-CATGTG-T
>add7
-CT--CTTTTTGAAATTCTTTTT---ATTA-AA------A--TTCCATTAA-TTTTTATC
----AATTCAA-AAGTTTTGTAGAAAATCAATTAA--TTTTAAAAAAACTCTAAAA-TT-
-TTTTGTAG--CAC-TTTATTTAGACTTCTCACATATTT--TGTT--ATAGAAA-TTTCT
ATCTA-TTTCAT-------------CCACATTCAA-TATTTA-----TTTTTTTACTCTA
-CTACTTTG-AGGCACATCATCCTTTGCTGCCAAATTTATTATGCATGGTTAATAGAATC
ATAGTTACGGGCT-ATTCGTGACAACTAGC-GTAGAGTTGTAAGAAATT-AA-ATCCTT-
-TCACCACCCA-TTTGAGTCGAAGCTTTTA--TATCTCATATGCATTATGATACCCT-AA
TGTCCATG-CTTC-AAA-AAGATGACCGGGTATAGGTCGTTTAGATGTTTATATAGCATT
TGA-ATGCATGAA-TA-CATGTG-T
>rand3
-CT--CTTTTTGAAATTCTTTTG---AAAACAA------A--TTCCATTAA-TTTTTATC
----AATTCCA-AAGTTTTGTAGAAAATCCATTAATTTTTAAAAAAAACTCCATAA-TT-
-TTTTGTAG--CTC-TTTATTTGCACTTCTCACATGCTT--TGTT--ATAGAAA-TTTTT
GTCTG-TTTCAT-------------CCACATTCAA-CATTTA----TTTTTTTCACTCTA
-CTGCTTTG-AGGCACATCATCCATTACTGCCAAATTTATTATGCTTGGTCATTGGAATC
ATAGTTACGGACC-ATTCGTGACAACTGGT-GCAGAGCTGTAAGAAATT-AA-ATCCTT-
-TCACCACCCA-TTTGAGTCGAAGCTTTTA--TATCTCATATGCATTATGATACCCT-AA
TTTCCATG-CTTG-AAA-AAGACGATCGGGTACATGTCGTTCAGATGTTTATATATCATT
TGA-ATGCATGAA-TA-CATGCG-T
>rand4
-CT--CTTTTTAAAATTCTTTTA---AAAAAAA------A--TTCCATTAA-TTTTTATC
----AATTCCA-AAGTTTTGTAGAAAATCCATTAA--TTTAAAAAAAACTCCATAA-TT-
-TTTTGTAG--CTC-TTTATTTGCACTTCTCACATGCTT--TGTT--ATAGAAA-TTTTT
GTCTG-TTTCAT-------------CCACATTCAA-CATTTA----TTTTTTTCACTCTA
-CTGCTTTG-AGGCACATCATCCGTTACTGCCAAATTTATTATGCTTGGTCATTGGAATC
ATAGTTACGGACC-ATTCGTGACAACTGGT-GTAGAGCTGTAAGAAATT-AA-ATCCTT-
-TCACCACCCA-TTTGAGTCGAAGCTTTTA--TATCTCATATGCATTATGATACCCT-AA
TGTCCATG-CTTG-AAA-AAGACGACCGGGTACATGTCGTTCAGATGTTTATATAGCATC
CGG-ATGATAGAG-TA-CATGGG-T
>rand2
-CT--TGTTTTGAAATTCTTTTC---AAAAAAA------A--TTCTATCAA-TTTTTATC
----AAATCCA-AAGTTTTGCA------CTATCAA----------------GCTAT-TG-
-CTTTGTAG--CTC-TTTGTATACATGTCACACATGTTT--TTTT--AAAGAAA-TTTCT
ATCTA-TTTTAT-------------CCATATTAAA-CATTTA----TTTTTTATGCTCAA
-TTGCTTTG-AGGCACATCATCCATTGTTATGAAATTTATTATTCTTGGTCATTAGAATC
ATAATTATGGATC-ATTCGTGACAACTAGC-ATAGAGCTGTAAGAAATT-AA-ATCCTT-
-TCACCACCCA-TTTGAGTCGAAGCTTTTA--TATCTCATATGCATTATGATACCCT-AA
TGTCCATG-CTTG-AAA-AAGACGACCGGGTACAGGTCGTTCAGATGTTTATATAGCATT
TTA-ATTTATGAA-TA-CATGTG-T
>par4
-CT-CTTTTTTGGAATTCTTTTG---AAAAAAA------G----CCCTTAA-TTTTTGCC
----AATTCAA-GAGTTTTATA------CTATC-A---------------TGTTGT-TG-
-CTTTGCAG--CAT-TTTATATGCACGTCACACATGTTT--TGTT--AAATAAT-TTTTT
GTCTA-TTTTAT-------------CCACATTCAA-CATTAG---TTTTTTTTTGCTCTA
-CTACTTTG-AGGCACATTATCCATTGCTACCAAAATTATTATGCTTGGTCATTAGAATC
GTAGTTACGATCC-ATTTGAGATAACTGGC-GTAGAGCTGTAAGGAATT-AT-ATGCTT-
-TCATCACCCA-TTCGAGCTGAAGCTTCTA--TATCTCATATACATTCTAATACCCC-AA
AGCCCATG-CTT--AAA-AAGTTGATCGGGTACAGGTCATTCAGATGCTTATATAGCATC
TGG-ATGAAAGAA-TA-CATGGG-T
>acmo2
-CT--CTTTTTGAA-TTTTTTTG---GAAAACA------A--TTATCTCAA-TTTTTGCC
----AGTTCTA-GAGTTTTGTG------TTGTC-A---------------CTCTTT-TG-
-CTTTGCAG--CTT-TTTGTATGCATGTCGCATATATTT--TGTT--AAAAAAA-TTTCT
CTTCA-TTTTAT-------------CCACATTCAA-CATTAA----TTATTTTTGTTCCA
-CTACTTTA-AGGCACATCATTTGTTGCTATCAAATTTGTTGTGCTTGGTCGTTGGAATC
TCACTTATGGACC-ATTCGTGACAACTAGT-GTAAAACTATAAGGAATT-TG-ATGCCT-
-TCACCACCCA-TTCGAGATGAAGCTTCTA--TGTTACATATGAGTTCTGATACTAC-AA
ATTCCATG-CTTG-AAA-AAGGTGATCGAGTACAGGCTATTCAGATGCTTATATAGCATT
CAA-ATGAAAAAA-TA-CATGGG-T
>acmo4
-CT--CTTTTTGAA-TTTTTTTG---GAAAACA------A--TTATCTCAA-TTTTTGCC
----AGTTCTA-GAGTTTTGTG------TTGTC-A---------------CTCTTT-TG-
-CTTTGCAG--CTT-TTTGTATGCATGTCGCATATATTT--TGTT--AAAAAAA-TTTCT
CTTCA-TTTTAT-------------CCACATTCAA-CATTAA----TTATTTTTGTTCCA
-CTACTTTA-AGGCACATCATTTGTTGCTATCAAATTTGTTGTGCTTGGTCATTGGAATC
TCACTTATGGACC-ATTCGTGACAACTAGT-GTAAAACTATAAGGAATT-TG-ATGCCT-
-TCACCACCCA-TTCGAGATGAAGCTTCTA--TGTTACATATGAGTTCTGATACTAC-AA
ATTCCATG-CTTG-AAA-AAGGTGATCGAGTACAGGCTATTCAGATGCTTATATAGCATT
CAA-ATGAAAAAA-TA-CATGGG-T
>acmo7
-CT--CTTTTTGAA-TTTTTTTG---GAAAACA------A--TTATCTCAA-TTTTTGCC
----AGTTCTA-GAGTTTTGTG------TTGTC-A---------------CTCTTT-TG-
-CTTTGCAG--CTT-TTTGTATGCATGTCGCATATATTT--TGTT--AAAAAAA-TTTCT
CTTCA-TTTTAT-------------CCACATTCAA-CATTAA----TTATTTTTGTTCCA
-CTACTTTA-AGGCACATCATTTGTTGCTATCAAATTTGTTGTGCTTGGTCATTGGAATC
TCACTTATGGACC-ATTCGTGACAACTAGT-GTAAAACTATAAGGAATT-TG-ATGCCT-
-TCACCACCCA-TTCGAGATGAAGCTTCTA--TGTTACATATGAGTTCTGATACTAC-AA
ATTCCATG-CTTG-AAA-AAGGTGATCGAGTACAGGCTATTCAGATGCTTATATAGCATT
CAA-ATGAAAAAA-TA-CATGGG-T
>hen3
-CT--CTTTTTGAA-TTTTTTTG---GAAAACA------A--TTATCTCAA-TTTTTGCC
----AGTTCTA-GAGTTTTGTG------TTGTC-A---------------CTCTTT-TG-
-CTTTGCAG--CTC-TTTGTATGCATGTCGCATATATTT--TGTT--AAAAAAA-TTTCT
CTTCA-TTTTAT-------------CCACATTCAA-CATTAA----TTATTTTTGTTCCA
-CTACTTTA-AGGCACATCATTTGTTGCTATCAAATTTGTTGTGCTTGGTCATTGGAATC
TCACTTATGGACC-ATTCGTGACAACTAGT-GTAAAACTATAAGGAATT-TG-ATGCCT-
-TCACCACCCA-TTCGAGCTGAAGCTTCTA--TGTTACATATGAGTTCTGATACTAC-AA
ATTCCATG-CTTG-AAA-AAGGTGATCGAGTACAGGCTATTCAGATGCTTATATAGCATT
CAA-ATGAAAAAA-TA-CATGGG-T
>day1
-CT--CTTTTTGAA-TTTTTTTG---GAAAACA------A--TTATCTCAA-TTTTTGCC
----AGTTCTA-GAGTTTTGTG------TTGTC-A---------------CTCTTT-TG-
-CTTTGCAG--CTC-TTTGTATGCATGTCGCATATATTT--TGTT--AAAAAAA-TTTCT
CTTCA-TTTTAT-------------CCACATTCAA-CATTAA----TTATTTTTGTTCCA
-CTACTTTA-AGGTACATCATTTGTTGCAATCAAATTTGTTGTGCTTGGTCATTGGAATC
TCACTTATGGACC-ATTCGTGACAACTAGT-GTAAAACTATAAGGAATT-TG-ATGCCT-
-TCGCCACCCA-TTCGAGCTGAAGCTTCTA--TGTTACATATGAGTTCTGATACTAC-AA
ATTCCAAG-CTTG-AAA-AAGGTGATCGAGTACAGGCTATTCAGATGCTTATATAGCATT
CAA-ATGAAAAAA-TA-CATGGG-T
>day2
-CT--CTTTTTGAA-TTTTTTTG---GAAAACA------A--TTATCTCAA-TTTTTGCC
----AGTTCTA-GAGTTTTGTG------TTGTC-A---------------CTCTTT-TG-
-CTTTGCAG--CTC-TTTGTATGCATGTCGCATATATTT--TGTT--AAAAAAA-TTTCT
CTTCA-TTTTAT-------------CCACATTCAA-CATTAA----TTATTTTTGTTCCA
-CTACTTTA-AGGTACATCATTTGTTGCAATCAAATTTGTTGTGCTTGGTCATTGGAATC
TCACTTATGGACC-ATTCGTGACAACTAGT-GTAAAACTATAATGAATT-TG-ATGCCT-
-TCGCCACCCA-TTCGAGCTGAAGCTTCTA--TGTTACATATGAGTTCTGATACTAC-AA
ATTCCAAG-CTTG-AAA-AAGGTGATCGAGTACAGGCTATTCAGATGCTTATATAGCATT
CAA-ATGAAAAAA-TA-CATGGG-T
>day3
-CT--CTTTTTGAA-TTTTTTTG---GAAAACA------A--TTATCTCAA-TTTTTGCC
----AGTTCTA-GAGTTTTGTG------TTGTC-A---------------CTCTTT-TG-
-CTTTGCAG--CTC-TTTGTATGCATGTCGCATATATTT--TGTT--AAAAAAA-TTTCT
CTTCA-TTTTAT-------------CCACATTCAA-CATTAA----TTATTTTTGTTCCA
-CTACTTTA-AGGTACATCATTTGTTGCAATCAAATTTGTTGTGCTTGGTCATTGGAATC
TCACTTATGGACC-ATTCGTGACAACTAGT-GTAAAACTATAATGAATT-TG-ATGCCT-
-TCGCCACCCA-TTCGAGCTGAAGCTTCTA--TGTTACATATGAGTTCTGATACTAC-AA
ATTCCAAG-CTTG-AAA-AAGGTGATCGAGTACAGGCTATTCAGATGCTTATATAGCATT
CAA-ATGAAAAAA-TA-CATGGG-T
>day6
-CT--CTTTTTGAA-TTTTTTTG---GAAAACA------A--TTATCTCAA-TTTTTGCC
----AGTTCTA-GAGTTTTGTG------TTGTC-A---------------CTCTTT-TG-
-CTTTGCAG--CTC-TTTGTATGCATGTCGCATATATTT--TGTT--AAAAAAA-TTTCT
CTTCA-TTTTAT-------------CCACATTCAA-CATTAA----TTATTTTTGTTCCA
-CTACTTTA-AGGTACATCATTTGTTGCAATCAAATTTGTTGTGCTTGGTCATTGGAATC
TCACTTATGGACC-ATTCGTGACAACTAGT-GTAAAACTATAATGAATT-TG-ATGCCT-
-TCGCCACCCA-TTCGAGCTGAAGCTTCTA--TGTTACATATGAGTTCTGATACTAC-AA
ATTCCAAG-CTTG-AAA-AAGGTGATCGAGTACAGGCTATTCAGATGCTTATATAGCATT
CAA-ATGAAAAAA-TA-CATGGG-T
>day5
-CT--CTTTTTGAA--TTTTTTG---GAAAACA------A--TTATCTCAA-TTTTTGCC
----AGTTCTA-GAGTTTTGTG------TTGTC-A---------------CTCTTT-TG-
-CTTTGCAG--CTC-TTTGTATGCATGTCGCATATATTT--TGTT--AAAAAAA-TTTCT
CTTCA-TTTTAT-------------CCACATTCAA-CATTAA----TTATTTTTGTTCCA
-CTACTTTA-AGGTACATCATTTGTTGCAATCAAATTTGTTGTGCTTGGTCATTGGAATC
TCACTTATGGACC-ATTCGTGACAACTAGT-GTAAAACTATAATGAATT-TG-ATGCCT-
-TCGCCACCCA-TTCGAGCTGAAGCTTCTA--TGTTACATATGAGTTCTGATACTAC-AA
ATTCCAAG-CTTG-AAA-AAGGTGATCGAGTACAGGCTATTCAGATGCTTATATAGCATT
CAA-ATGAAAAAA-TA-CATGGG-T
>day8
-CT--CTTTTTGAA-TTTTTTTG---GGAAAAACAAATTA--TTTTCAATT-TTTTGCCC
----AGTTCTAGGAGTTTGGTG------TGGCC-A---------------CTCTTT-TG-
-CTTGGCAG--CTCGTTTGTATGCATGTCGCATATATTT--TGTTA-AAAAAAA-TTTTT
TTTCA-TTTTAT-------------CCACATCCAACCATTAA----TTATTTTTTTTCCA
-CTACTTTA-AGGTACATCATTTGTTGCAATCAAATTTGTTGTGCTTGGTCATGGGAATC
TCACTTATGGACC-ATTCGTGACAACTAGT-GTAAAACTATAAGGAATT-TG-ATGCCT-
-TCGCCACCCA-TTCGAGCTGAAGCTTTTA--TGTTACATATGAGTTTTGATACTAC-AA
ATTCCAAG-CTTG-AAA-AAGGTGATCGAGTACAGGCTATTCAGATGCTTATATAGCATT
CAA-ATGAAAAAA-TA-CATGGG-T
>dru7
-CA--CTTTTTGAAATTCTTTGG---GAAAAAA------A--TCCCCTCAA-TTTTTGCT
----AGTTCCA-AAGTTTTATA------CTTTC-A---------------CTCTGT-TG-
-CTTTACAA--CTC-TTTGCACGCATGTTGCATATGTTT--TGTT--AAAAAAA-TTTCC
CTCTC-TTTTAA-------------CCACATTCAA-CATTCA----TTATTTTTGCTCCA
-CTGCTTTG-AGGCACATCGTTCATTGTTGTCAAATTTGGTATGCCTGGACATTGGAATC
ATAGTTACGGACC-ATTCGTGATAACTGGC-ATAGAGCTGTAAGAAATT-CT-ATGCCT-
-TCACCACCCA-TTTGAGTCGAAGCTTCTT--TGTCTCATATGCGTTCTGATACCCC-GA
ACTCCATG-CTTG-AAA-AAGGCAATCGGGTACAGGTCAAAAAAATGC------------
------------------ATGAG-T
>hirs7
-CA--CTTTCTGAAATTATTTGG---GAAAAAA------A--TTCACTAAA-TTTTTGCA
----AGTTCTA-ATGTTTTGTA------CTATC-A---------------CTCTAT-TG-
-CTTCGCAT--CTC-TTTATATACACATCACACATGTTT--TGTT--AAAAATA-TTTCC
CTCTG-TTTTAT-------------CCACATTTAA-CATTAA----TTATTTTTGCTCCA
-CTGCTTTA-ACGCACGTTGTCCATTGCTGCCAAATTTATTGTGCTTGGTCATTGGAATC
ATAGTTACGGACA-ATTTGTGATAACTAGA-GTAGAGCTGCAAGGAATT-CG-ATGCCT-
-TCACCACCCA-TTTGAGCTGAAGCTTCTA--TGTCCCATATGTGTTCAGATACCAT-GA
AGTCTATG-CTTG-AAA-AAGGCGACCTGGTATAGGTCATTTAGATGCTTATATAGCATC
TCG-ATGCAAGAA-TG-CATGGG-T
>hirs8
-CA--CTTTCTGAAATTATTTGG---GAAAAAA------A--TTCACTAAA-TTTTTGCA
----AGTTCTA-ATGTTTTGTA------CTATC-A---------------CTCTAT-TG-
-CTTCGCAT--CTC-TTTATATACACATCACACATGTTT--TGTT--AAAAATA-TTTCC
CTCTG-TTTTAT-------------CCACATTTAA-CATTAA----TTATTTTTGCTCCA
-CTGCTTTA-ACGCACGTTGTCCATTGCTGCCAAATTTATTGTGCTTGGTCATTGGAATC
ATAGTTACGGACA-ATTTGTGATAACTAGA-GTAGAGCTGCAAGGAATT-CG-ATGCCT-
-TCACCACCCA-TTTGAGCTGAAGCTTCTA--TGTCCCATATGTGTTCAGATACCAT-GA
AGTCTATG-CTTG-AAA-AAGGCGACCTGGTATAGGTCATTTAGATGCTTATATAGCATC
TCG-ATGCAAGAA-TG-CATGGG-T
>moq2
-CT--CCTTTTAAATTTTTTTGG---AAAACAA------A--TTCCATCAA-TTTTTGAT
----AATTCCA-AAGTGTTGTA------CTATC-A---------------CTCTGT-TG-
-CTTTGCAG--CTC-TTTGAAAGCATGTTGAATATATTT--TGTT--AAAAGA---TTCA
CTCTA-TTTTAT-------------CCACATTAAA-TATTCA----TTATTTTTGCTCCA
-CTACTTTA-AGGCACATCATCCATTACTACTAAATTAATTGTGCTTGGTCATTAGAATT
GCACTTACAGAAC-ATTCTTGACAACTAGC-ATGGAGCTGCAAGGAATT-TG-ATGCCT-
-TCACTACCCA-TTTGAGCTGAAGCTTTTA--TGTCACATATGTGTTTCGATACCCT-AA
AGTCGATG-CTTA-AAA-ATGGCAACCATGTACAGGTCATTCATATGCTTATATAGTATT
CGG-ATGAAAGAA-TA-CATGGG-T
>rand8
-AT--CTTTTTTAAATTTTTTGG---AAAAAAA------A--TTCCCTCAA-TTTTTATC
----AGTTCTT-AAGTTTTGTA------TTGTC-A---------------CTATGT-TG-
-CTTTGCAG--CTC-TTTGTATGCGCATCACATATATTT--CGTT--AAAAAAA-ATTCT
CTCCA-TTTTGT-------------CCACATTTAA-CATTCA----TTATTTTTTCTCCA
-TTGCTTTG-AGGCATGTCATCCATTCCTATCAAATTTATTATGCTTAGTCATTAGAATC
ACACTTACGGACC-ATTCGTGGCAACAGGC-ATAGAGCTATAAGAAATTCTA-ATGCAT-
-TCACTGAATA-TTCGAGCCTAAGCTTCTT--TGTTTCATATATGTTCTGATACTGT-GA
AGTCCATG-CTTG-AAA-AAGGTGACCAGGTACAAGTCATTTAGATGTTTATATATCATT
CGA-ATGAAAGAA-TA-CATAAG-T
>dru3
-CT--C-TTTTGAAATTCCTTGG---ATAAAAA------A--TCCCTGCAA-ATTTTGCC
----AGTTCTA-AATTTTTATA------TTATC-A---------------CTCTAT-TG-
-CTTTAAAG--CCC-TTTGCATGCACATCACATATATTT--TATC--AAAAGAT-TTTCC
CACTA-TTTTAT-------------CCGCATTCAA-CATTCA----TTATTTTTGCTCCA
-CTGCTTTG-AGGCATGTTGTTTGTTGCTATGAAATTTATTGTGCTTGGTCATTGGAATT
GCAATTGCAGATC-ATTCGTGACAACTGGC-ATAGAATTGCAAGGAATT-CG-ATTCCT-
-TCACTACTCA-TTCAAGCTGAAGCTTCTT--TATCTCATATGCATTCTGATATCCT-AA
TGTCCATG-CTTG-AAA-AAGGCAAACAGGTACATGTCATTTAGATGCTTATATAACATC
TAG-ATGAAAAAAATG-CATTGG-T
>hirs5
-CT--C-TTTTGAAATTCATTAG---AAAAAAA------A--TTCCCTCAA-TTTTTACT
----AGTTACA-AAGTTTTGTA------TTATC-A---------------CTCTAT-TA-
-CTTTGCAT--CTT-TTTGTATGCACGTAGCACATGTTT--TATT--AAAAAAA-TTCTC
T-CCA-TTCTAT-------------CCACATTCAA-CATTTA----CTATTTTTGCTCCA
-TTGCTTTG-AGGTACATCATCCATTACTATCAAATTTATTGTGCTTGGTCATTGGAATC
GCAGTTACGGACC-ATTCGTGACAACTAGC-ATAGAGCTACAAGGAATT-TG-ATGCCT-
-TCAACATCCA-TTTGAGTCAAAGCTGCTT--TGTCTCATATGCATTCTAATACCCT-AA
AGTCCATG-CTTC-AAA-AAGCTGATTAGGTACAAGTCATTCAGATGCTTACATAACATC
TGG-ATGAAAAAAATG-CATGGG-T
>glan7
-CT--ATTTTTGAAATTCTTTT-----AAAAAC------A--TTCCATCAA-TTTTTTTT
GTCGATTTCCA-AAGTTTTGTA------CTGTC-A---------------CATTAT-TG-
-CTTTGCAT--CTC-TTTGTAAGCACATCACACATGTTT--TGCT--AAAATCA-TTTCT
ATCTG-TTTTAT-------------CCATATTCAA-TATTTG-----TTTTTTCGCTCTA
-CTGCTTTA-ATTCACATTATCCATTGCTGCCAAATTTATTATGCTTGGTCATTATAATC
GTAGTTACAAACC-ATTCCTGAAAACTGGA-GTGGAACTGTAAGAAATT-TG-ACGCTT-
-TCATCGCCCA-TTTGAGCTGAAGCCTCTA--TGTCTCATATGCATTCTGATACCCT-AA
ATCCCATA-CTTG-AAA-AAGGCATTCGGGTACAGGCTGTTCAGATGCTTATATCACATA
TGG-ATGAATGAA-TA-CATGGG-T
>purp7
CTT--TTTTTTGAAATTCTTTTA--AAAAAATA------A--TTCCATCAA-TTTTTGCC
----AATTCTA-AAGTTTTGTA------CTATC-A---------------CACTGT-TG-
-CTTTGCAG--CTC-TTTGTATGCATGTCACACATATTT--TGTT--AAATTAA-TTTTT
ATCCA-TTTTAT-------------CCACATTCAA-CATT-------TTTTTTTGCTCTA
-CTGCTTTG-AGGCATGTCATCCATTACTGCCAAATTTATTGTGTCTGGTCATTGGAATG
ATAGTTACGGACC-ATTCGTGGCAACTGGCTGTAGAGCTGTAGGAAATT-TG-ATGTTG-
-TCACCATTTA-TTTGAGTCGAAGCTTC----TGTCTCATTTGCATTATGATACCTT-GA
AGTCCATG-CTTG-AAA-AAGGAGACCAAGTACAGGTCATTTAGATGTTTATATCACATA
TGG-ATGAATGAA-TA-CATGTG-T
>di2
-TT--CTTTTTGAAATTCTTTGG---AAAAAAA------A--TACCCTCAA-TTTTTACC
----AGTTCTA-ATGTTTTATA------CTATC-A---------------CTCTAT-TT-
-CTTTATAA--TTC-TTTGCATGCACATCACATATGTTT--CATT--AAAACAA-TTTCC
CTCTA-TTTTAT-------------CCACAGTAAA-AATTCT---TTATTTTTTTCTCCA
-CAACTTTG-AGTTATGTCATCCATTGATGTTAAATTTATTATGCTTGGTCATTAGATTT
GTAGTTATGGATA-ATTTATGGAAACTGGT-ATAGAGCTTCAAGAAATT-TG-ATGCTT-
-TCACCACCCA-TTCGATGCGAAGCTTCTA--TGTCTCATATGCATCCTGATACCCT-GA
AGTCTATG-CTTG-GAA-AAAGTGCCTGAGTACAGGTCATTCAAATGCTTATATCACATA
TGG-ATGAATGAG-TA-TATGTG-T
>acmo8
-CT--TTTTTTGAAATTCTTTTG---AAAAAAA------A--TTTCATCAA-TTTTTGTC
----TGTTCCA-AAGTTTTATA------CTATC-A---------------CGATGT-TG-
-CTTTGTAG--CTC-TTTGTGTGCATGTCACACTTGTTT--TAGT--AAAAAAA-TTCC-
TTCTA-TGTTAT-------------CTGTATTCAA-CATTTG----TTTTTTTTGCTCTA
-TTGCTTTG-AGGCACATCATCTGTTGCTGCCAAATTTATTATGCTTGGTCATTGGAATC
ATAGTTACAGACC-ATTCATGATAACTGGA-GTAGAGCTGTAATGAATT-TG-ATGCTTT
CTCACTGCCCA-TTCAAGCCGAAGCTTC----TGTCTTATATCCATTCTGAT---CT-GA
AGCCCATA-CTTA-AAA-ATGGCGATCGGGTACAGTGTGAT--AGGACTTATATCGCATC
TGG-ATGAATGAA-TA-CATGGG-T
>sup3
-CT--CTTTTTGAAATTCTTTTG---AAAAAAAT-----A--TTCCAACAA-ATTTTGCT
----AATTTCA-AAGTTTTTTA------CTGTC-A---------------CGTAGT-TG-
-CTTCGCAG--CTC-TTTGTATGCACATCACACAAGTTT--TGTT--AATGAAA-TTTC-
TACCA-TTTTAT-------------ATACATTAAA-CATTTA----ATTTTTTTACTCTA
-CTATTTTG-AGGCACATCGTCCATTGCTACCAAATTTATTATGCTTGGTCATTGGAATC
ATAGTTATGAACC-ATTCGTCATAACTGGC-ATAAAGGTGCAATGAATT-CG-ATGCCTT
CTCACCTCCTA-TTCGAGCCAAAGCTTCTA--TGTCTCATATGAATTCTGAT---CT-GA
AGCCCATG-CTTG-AAA-AAGGCGACTGGGTATAGCGTGAC--AGTACTTATATCGCATC
TGG-ATGAATGAA-TA-CATGGG-T
>sup7
-CA--CTTTTTGAAATTCTTTT------AAAAAT-----A--TTCCATCAA-ATTTTGCC
----AATTCCA-AAGTTTTTTA------TTGTC-A---------------CATAGT-TG-
-CTTTGCAG--CTC-TTTGTATGCACATCACACATCTTT--TGTT--AATGAAA-TTTCT
TTCCA-TTTTAT-------------ACACATTAAA-CATTTA----ATTTGTTTGCTCTA
-CTATTTTG-AGGCACGTCATCCATTGATGCAAAATTTATTATGCTTGGTCATTGGAATC
ATAAATACGGACC-ATTCGTGATAATTGGA-GAACAGGTGTAAAGAATT-CA-AGGCTTT
CTCACCTTCCC-TTCGCGAC-AAGCTTCTA--TGTTCTATATGCATTATGAT---CC-CA
AACCCAAG-GTTT-AAA-ATGCTGAATGGGTACAGCGTGAC--ATCACTTATATCGCATC
CTG-ATAAATGAA-TA-CATTGC-T
>sand1
-CT--CTTTTTGAATTTCTTTTG---AGAAAAA------G--TTCTATCAA-TTTTTGCC
----AATTTTA-AAGTTTTGTA------CTGTC-A---------------CGTTGT-TT-
-CTTTGTAG--CTC-TATGTATGCTCATCATATATA-TT--TATT--AAATAAA-TTTCC
ATCTA-TTTTAT-------------CTACATTTTA-TT---------TTTTTTCCCTCTA
-TTTCTTTA-AGGCATGTTGTCCATTGCTACCAAATTTATTATGCTTGGTCATCAGAATC
ATAGTTACGAACT-ATTCGTGATAACTGGC-ATAGAGTTGTAAGAAATT-TG-ATGCTTT
CTTGCCTCCAA-TTTGAGCCATAGCTTT----TGTCTCCTATGCATTCTAATATCTT-GA
AGTCCAAG-CTTG-AAA-AAAGCGATCGACTACAGGTCGTTCAGATGATTACATAGCATC
TGG-ATGAATGAA-TA-CATGTG-T
>sand2
-CT--CTTTTTGAATTTCTTTTG---AGAAGAA------A--TTCTGTCAA-TTTTTATC
----AATTCTA-AAGTTTTGTA------CTGTC-A---------------CGTTGT-TT-
-CTTTGCAG--CTT-TATGTATGCTCATCATATATATTT--TATT--AAATAAA-TTTCC
ATCTA-TTTTAT-------------CTACATTTCA-TA---------TTTTTTTTCTCTA
-TTGCATTG-AGGCATGTTATCCATTGCTACCAAATTTATTATGCTTGGTCGTTAGAATC
ATAGTTACGAACC-ATCCGTGATAACTGGC-ATAGAGTTGTAAGCAATT-TC-ATGCTTT
CTTACCTCCCA-TTTGAGCCATAGCTTC----TGTCTCATATGCATTCTAATACCTA-GA
AGTCCATG-CTTG-AAA-AAGGCGATCGGCTACAGGTCGTTCAGGTGATTACATTGCATC
TCG-ATGAATGAA-TA-CATGTG-T
>sand5
-CT--CTTTTTGAATTTCATTTG---AGAAGAA------A--TTCTGTCAA-TTTTTGTC
----AATTCTA-AAGTTTTGTA------CTGTC-A---------------CACTGT-TT-
-CTTTGTAG--CTC-TATGTATGCTCATCATATATA-TT--TATT--AAATAAA-TTTCC
ATCTA-TTTTAT-------------CTACATTTCA-TA----------TTTTTTCCTCTA
-TTGCTTTG-AGGCATGTTATCCATTGCTACCAAATTTATTATGCTTGGTCATTAGAATC
ATAATTACGAACC-ATTCGTGATAACTGGC-GTAGAGTTGTAAGAAATT-TA-ATGCTTT
CTTACCTCCAA-TTTGAGCAATAGCTTT----TGTCTCCTATGCATTCTAATATCTT-GA
AGTCCATG-CTTG-AAA-AAAGCGATCAACTACAGGTCGTTCAGATGATTACATAGCATC
TGG-ATGAATGAA-TA-CATGTG-T
>sand7
-CT--CCTTTTGAATTTCATTTG---TGAAGAA------A--TTCTGTCAA-TTTTTATC
----AATTCTA-AAGTTTTGTA------CTGTC-A---------------CGCTAT-TT-
-CTTTGCAG--CTT-TATGTATGCTCATCATATATATTT--TATT--AAATAAA-TTTCC
ATCTA-TTTTAT-------------CTACATTTCA-TA---------TTTTTTTCCTCTA
-TTGCTTTG-AGGCATGTTATCCATTGCTACCAAATTTATTATGCTTGGTCATTAGAATC
ATAATTACGAACC-ATTCGTGATAACTGGC-GTAGAGTTGTAAGAAATT-CG-ATGCTTT
CTTACCTCCAA-TTTGAGCCATAGCTTT----TGTCTCATATGCATTCTAATATCTT-GA
AGTCCATG-CTTG-AAA-AAAGCGATCGACTACAGGTCGTTCAGATGATTACATAGCATC
TGG-ATGAATGAA-TA-CATGTG-T
>sand8
-CT--ATTTTTGAATTTCTTTTG---AGAAGAA------A--TTCTGTCAA-TTTTTGTC
----AATTCTA-AAGTTTTGTA------CTGTC-A---------------CGCTGT-TT-
-CTTTGCAG--CTT-TATGTATGCTCATCATATATATTT--TATT--AAATAAA-TTTCC
ATCTA-TTTTAT-------------CTACATTTCA-AA---------TTTTTTTCCTCTA
-TTGCTTTG-AGGCATGTTATCCATTGCTACCAAATTTATTATGCTTGGTCATTAGGATC
AAAATTACAAACC-ATTCGTGATAAGTGGC-ATATAGTTGTACGCAATT-TC-ATGCTTT
CTTACCTCCCA-TTTGAGCCATAGCTTC----TGTCTCATATGCATTCTAATACCTT-GA
AGTCCATG-CTTG-AAA-AAAGCGATCGACTACAGGTCATTCAGATGATTACATAGTATT
TGG-ATGAATGAA-TA-CATGTG-T
>sand4
-CT--CTTTTTGAATTTCTTTTG---AGAAGAA------A--TTCTGTCAA-TTTTTATC
----AATTCTA-AAGTTTTGTA------CTGTC-A---------------CGCTGT-TT-
-CTTTGCAG--CTT-TATGTATGCTCATCATATATATTT--TATT--AAATAAA-TTTCC
ATCTA-TTTTAT-------------CTACATTTCA-TA----------TTTTTTCCTCTA
-TTGCTTTG-AGGCATGTTATCCATTGCTACCAAATTTATTATGCTTGGTCATGAGAATC
ATAATTACGAACC-ATTCCTGATAATTGGC-GTAGAGTTGTAAGAAATT-TT-ATGCTTT
CTTACCTCCAATTTTGAGCCATTGCTTT----TGTCTCCTATGCATTCTAATATCTT-GA
AGTTCATG-CTTG-AAA-AAAGCGATCCACTACCGGTCGTTCAGATTATTACATAGCATC
TGG-ATGAATGAA-TA-CATGTG-T
>ston6
-C-----------------------------------------TCAAACAA-TTTTTGCC
----AATTCTA-AAGTTTTGTA------CAATC-A---------------CGATGT-TT-
-CTTTGCAG--CTC-TATGTATACTCATCATATATGTTT--TATT--AAATAAA-TTTCC
ATCTA-TTTTAT-------------CTACATTTTA-TA---------TTTTTTACCTCTA
-TTGCTTCA-GGGCATGTTGTCCATTGCTACCAAATTTATTATGCTTGGTCATTAGAATC
ATAGTTACGAACC-ATTCGTGATAACTGAC-GTAGAGTTGTAAGAAATT-TC-ATACTTT
CTTACCTCCCA-TTTGAGCCATAGCTTC----TGTCTCACATGCATTCTAATACCTT-GA
AGTCCATG-CTTG-AAA-AAAGAGATCGGCTACAGGTCGTTCATATGATTACATAGCATC
TGG-ATGAATGAA-TA-CATGAG-T
>ston2
-CT--CTTTTTGAATTTCTTTTG---AGAAATA------A--TTATGCCAA-TTTTTGCC
----AATTCTA-AAATTTTGTA------CTGTC-A---------------CGCCGT-TT-
-CTTTACAG--CTC-TACGTATGCTCATCATATATGTTT--TATT--AAATAAA-CTTTC
ATCTA-TTTTAT-------------CTACATTTCA-TA---------TTTTTT-TCTCTA
-TTGCTTTG-TGACATGTTGTCCATTGCTGCCAAATTTATTATGCTTGGTTATTAAAATC
ATAGTTATGAAAC-ATTCATGTAAACTGGT-GTAGAGTTGTAAGCAATT-TC-ATGCTTT
GTTACCTCCCA-TTTGAGTCATAGCTTC----TGTCTCATATGCATTCTAATACCTT-AA
AGTCCATG-CTTG-AAA-AAAGCAATCGGCTACAAGTCGTTTAGATGATTACATAGCATT
TGG-ATGAATGAA-TA-CATGTT-T
>ston5
-CT--CTTTTTGAATTTCTTTTG---AGAAATA------A--TTATGTCAA-TTTTTGCC
----AATTCTA-AAATTTTGTA------CTGTC-A---------------CGCCGT-TT-
-CTTTACAG--CTC-TATGTATGCTCATCATATATGTTT--TATT--AAATAAA-CTTTC
ATCTA-TTTTAT-------------CTACATTTCA-TA---------TTTTTT-TCTCTA
-TTGCTTTG-AGACATGTTGTCCATTGCTGCCAAATTTATTATGCTTGGTCATTAAAATC
ATAGTTATGAACC-ATTCATGTAAACTGGT-GTAGAGTTGTAAGCAATT-TC-ATGCTTT
GTTACCTCCCA-TTTGAGTCATAGCTTC----TGTCTCATATGCATTCTAATACCTT-AA
AGTCCATG-CTTG-AAA-AAAGCGATCGGCTACAAGTCGTTTAGATGATTACATAGCATT
TGG-ATGAATGAA-TA-CATGTT-T
>ston8
-CT--CTTTTTGAATTTCTTTTG---AGAAATA------A--TTATGTCAA-TTTTTGCC
----AATTCTA-AAATTTTGTA------CTGTC-A---------------CGCCGT-TT-
-CTTTACAG--CTC-TATGTATGCTCATCATATATGTTT--TATT--AAATAAA-CTTTC
ATCTA-TTTTAT-------------CTACATTTCA-TA---------TTTTTT-TCTCTA
-TTGCTTTG-AGACATGTTGTCCATTGCTGCCAAATTTATTATGCTTGGTCATTAAAATC
ATAGTTATGAACC-ATTCATGTAAACTGGT-GTAGAGTTGTAAGCAATT-TC-ATGCTTT
GTTACCTCCCA-TTTGAGTCATAGCTTC----TGTCTCATATGCATTCTAATACCTT-AA
AGTCCATG-CTTG-AAA-AAAGCGATCGGCTACAAGTCGTTTAGATGATTACATAGCATT
TGG-ATGAATGAA-TA-CATGTT-T
>sup5
-CT--CTTTTTGAATTTCTTTTG---AGAAATA------A--TTATGTCAA-TTTTTGCC
----AATTCTA-AAATTTTGTA------CTGTC-A---------------CGCCGT-TT-
-CTTTACAG--CTC-TATGTATGCTCATCATATATGTTT--TATT--AAATAAA-CTTTC
ATCTA-TTTTAT-------------CTACATTTCA-TA---------TTTTTT-TCTCTA
-TTGCTTTG-AGACATGTTGTCCATTGCTGCCAAATTTATTATGCTTGGTCATTAAAATC
ATAGTTATGAACC-ATTCATGTAAACTGGT-GTAGAGTTGTAAGCAATT-TC-ATGCTTT
GTTACCTCCCA-TTTGAGTCATAGCTTC----TGTCTCATATGCATTCTAATACCTT-AA
AGTCCATG-CTTG-AAA-AAAGCGATCGGCTACAAGTCGTTTAGATGATTACATAGCATT
TGG-ATGAATGAA-TA-CATGTT-T
>ston7
-CT--CTTTTTGAATTTCTTTTG---AGAAATA------A--TTATGTCAA-TTTTTGCC
----AATTCTA-AAATTTTGTA------CTGTC-A---------------CGCCGT-TT-
-CTTTACAG--CTC-TATGTATGCTCATCATATATGTTT--TATT--AAATAAA-CTTTC
ATCTA-TTTTAT-------------CTACATTTCA-TA---------TTTTTT-TCTCTA
-TTGCTTTG-AGACATGTTGTCCATTGCTGCCAAATTTATTATGCTTGGTCATTAAAATC
ATAGTTATGAACC-ATTCATGTAAACTGGT-GTAGAGTTGTAAGCAATT-TC-ATGCTTT
GTTACCTCCCA-TTTGAGTCATAGCTTC----TGTCTCTTATGCATTCTAATACCTT-AA
AGTCCATG-CTTG-AAA-AAAGCGATCGGCTACAAGTCATTTAGATGATTACATAGCATT
TGG-ATGAATGAA-TA-CATGTT-T
>sup2
-CT--CTTTTTGAATTTCTTTTG---AGAAACA------A--TTATGTCAA-TTTTTGCC
----AATTCTA-AAATTTTGTA------CTGTC-A---------------CACCGT-TT-
-CTTTACAG--CTC-TATGTATGCTCATCATATATGTTT--TATT--AAATAAA-CTTTC
ATCTA-TTTTAT-------------CTACATTTCA-TA---------TTTTTT-TCTCTA
-TTGCTTTG-AGACATGTTGTCCATTGCTGCCAAATTTATTATGCTTGGTCATTAAAATC
ATAGTTATGAACC-ATTCATGTAAACTGGT-GTAGAGTTGTAAGCAATT-TC-ATGCTTT
GTTACCTCCCA-TTTGAGTCATAGCTTC----TGTCTCATATGCATTCTAATACCTT-AA
AGTCCATG-CTTG-AAA-AAAGCGATCGGCTACAAGTCGTTTAGATGATTACAGAGCATT
TGG-ATGAATGAA-TA-CATGTT-T
>ston4
-CT--CTTTTTGAATTTCTTTTG---AGAAACA------A--TTATGCCAA-TTTTTGCC
----AATTCTA-AAATTTTGTA------CTGTC-A---------------CGCCGT-TT-
-CTTTACAG--CTC-TATGTATGCTCATCATATATATTT--TATT--AAATAAA-CTTTC
ATCTA-TTTTAT-------------CTACATTTCA-TA---------TTTTTT-TCTCTA
-TTGCTTTG-TGACATGTTGTCCATTGCTGCCAAATTTATTATGCTTGGTCATTAAAATC
ATAGTTATGAACC-ATTCATGTAAACTGGT-GTAGAGTTGTAAGCAATT-CCAATGCTTT
GTTACCTCCCA-TTTGAGTCATAGCTTC----TGTCTCATATGCATTCTAATACCTT-AG
AGTCCATG-CTTG-AAA-AAAGCGATCGGCTACAAGTCGTTTAGATGAATACATAGCATT
TGG-ATGAATGAA-TA-CATGTT-T
>ston3
-CT--CTTTTTGAATTT-TTTTG---AGAAAAA------A--TTCTGTCAA-TTTTTGCC
----ATTTCTA-AAGTTTTCTA------CTGTC-A---------------CGCTGT-TT-
-CTTTGCAG--CTC-CATGTATGCTCATCATAGATGTTT--TACT--AAATAAA-TTTCC
ATCTA-TTTTAT-------------CTACTTTTCA-TA---------TTTTTT--CTCTA
-TTGCTTTG-AGGCATGTTGTCCATTGCTACGGAATTTATTATGCTTGGTCATTAGAATC
ATAGTTGCCAACT-ATTCGTGATAACTGGC-GTAGAGTTGTAAGCAATT-TC-AAGCTTT
CTTACCTCCCA-TTTTAGCCATAGCTTC----TGCCTCATATGCATTCTAATACCCT-GA
AGTCCAAG-CGTG-AAA-AAAGCGATCGGCTACAGGTCGTTCAGATGATTACATAGCATC
TAG-ATAAAAGAA-TA-CATTGA-T
>sup6
-CT--CTTTTTGAATTTCTTTTG---AGAAAAA------A--TTCTGTCAA-TTTTTGCC
----AATTCTA-AAATTTTGTA------CTGTC-A---------------CGCCGT-TT-
-CTTTACAG--CTC-TATGTATGCTCATCATATATGTTT--TATT--AAATAAA-CTTTC
ATCTA-TTTTAT-------------CTACATTTCA-TA---------TTTTTT-TCTCTA
-TTGCTTTG-AGACATGTTGTCCATTGCTGCCAAATTTATTATGCATGGTCATTAGAATC
ATAGTTACGAACC-ATTCGTGATAATTGGC-AAAGAGTTGTAAGCAATT-TC-ATGATTT
CTTACCTCCCA-TTCAAGTCAAAGCTTCTA--TGTCTTATATGCATTGTGAT---CC-AA
AGCCCATG-CTTG-AAA-AGGGTGATCGGGTACAGAGTGAC--AGTGCTTATATTACATC
TAG-ATGAATGAA-TA-CATGGG-T
>par8
-CT--CTTTTTGAAATTTTTTTG---AAAAACA------A--ATTAATTAA-ATTTTGTC
----AATTCCA-TAGTATTGTA------TTGTC-A---------------TATTAT-TG-
-CTTTGCAG--CTC-TTTGTATGCACTTAACACCTATTT--TGTT--AAGGAAA-TTTCT
ATCTA-TTTCAT-------------CCACATTCAA-CA---------TTTTTTTGCTTTA
-C-AACTTT-AGGCATGTCGTCCATTGCTGTAAAATTTATTTTGCGTGCTCATTGGAATC
ATAGTTACAGACC-ATTCATGATAACTAGA-ATAGAGCTATAAGAAATT-TG-ATGCTTT
CTCACCTCCCA-TTTGAGCTGAAGCTTC----TATCTCATATGCATTCTGATACCCC-GA
AGCCCATA-TTTG-AAA-AAGGTGATCGGGTATAGGTCGTTCGGATGCGTATATCACATA
TGA-ATGAATGAA-TA-CATGGA-T
>sup4
-CT--CTTTTTGATTTTTTTTTA---A------------A--TTCTGCCAA-TTTTTGCC
----AATTCTA-AAGTTTTGTA------CTGTC-A---------------CATTGT-TG-
-CTTTGTAC--CTC-TTTGTATGCACTTTGCACATGTTT--TGTT--AAAAAAA-TTTCC
ATCCA-TTTTAT-------------TCACATTCA-------------TTTTTTTTCTTTA
-TTATTTTA-AGGCATGTCATCCATTATTATCAAATTTATTGTGCTTGGTCATTAGAATC
--AGTCATGTATA-ATTCGTGACAACTGGC-GTAGAGCTGTAAGGAATT-CG-ATACTAT
CTCACCTCCAA-TTCTAGCCAAACTTCT-A--TGTCTCATAAGTGTTCTGATACCTC-AA
AGTCCATG-CCTG-AAA-AAGGCGATCGAGTACAGGTCGTTCGTATGCTTATATAGCATC
TGG-ATGAATGAA-TA-CATGGG-T
>gig1
-CG--CTTTTTGAAAATTTTAAA----AAAAAA------A--ATTCGTTAA-TTTTTGCA
----AATTCTA-AAGTTTTGTA------CTGTT-A---------------TGTTGG-TT-
-CTTTGCAG--CTA-TTTGTAAGCATGTTACACATGTTT--TGTT--AGAAAAA-TTTCC
ATCAA-TTTTAT-------------CCATATTCCA-CATTTA----TTTTTTTTACTCTA
-CTGCTTCG-AGGCACGTCATCCATTACTGCCAAATTTATTATGCTTCCTCATTTGAATC
GTAGTTACAGATC-ATTCATCATAACTGGC-ATAGAGTTGTAAGAAATT-TG-ATGCTTT
CTCACCTCCCA-TTATAGCCGAA-CTTTTA--TGTCTTATACATATTTTGATACCTC-AA
TGTCCATG-CTTG-AAA-AAGGCAACCAAGTACAGGTCATTCTTATGTCTATATAGCATA
TGG-ATGAATGAG-TA-CATGTG-T
>hay1
-GT--CTTTTTGAAATTATTTTG-G-AAAAAAA------A--TTCTATTAA-TTTTTATC
----AAGTCTA-AAGTTTTGTA------CTGTC-A---------------TATAGT-T--
-----------CTC-TTTGTATAGATATTATACAGGTTT--TGTT--AAAGAAA-TTTCC
ATCCA-TCTTAT-------------CCACATTCAA-TGTTTG------TTTTTTAGTGTA
-CTACTTTA-AGGCACGTCTTCCATTACTACCAAATTTATTATGCTTAGTCATTGGAATC
ATAGTTACAAACA-ATTCGGGTTAAATAGC-ATAGAGCTGTAAGAGATT-TG-ATGCTTT
TAAACCTCCAA-TTCTAGCTGAA-CTTCTG--TGTCTCATATGCATTTTGATACTCC-AA
AGACCATA-CTTG-AAA-AAAGAGGCCGAGTGTAGGTCGTTCAGATGGTTATATCGCATC
TTG-ATGAATGAA-TA-TATGGC-T
>low2
-GA--CTTTTTGAAATTATTTTG-G-ATAAAAA------A--TTCTATAAA-TTTTTATC
----AAGTCTA-AAGTTTTGTA------CTGTC-A---------------TATAGT-T--
-----------CTC-TTTGTATGGACATCACACAGGTTT--TGTT--AAAGAAA-TTTCC
ATCCA-TCTTAT-------------CCACATTCAA-TGTTTG------TTTTTTAGTGTA
-CTGCTTTA-AGGCACATCTTCCATTACTACCAAATTTATTATGCTTGGTCATTAGAATC
ATAGTTACAAACA-ATTCGGGATAACTAGC-ATAGAGCTGTAAGAGATT-TG-ATGCTTT
CTCACCTCCAA-TTCTAGCTGAA-CTTCTG--TGTCTCATATGCATTTTGATACCCC-AA
AGACCATA-CTTG-AAA-AAAGAGGCCGAGTGTAGGTCGTTCAGATAGTTATATCACATC
TAG-ATGAATGAA-TA-CATGGC-T
>hay5
-CA--CTTTTTGAAATTATTTTG-G-AAAAAAA------A--TTCAATTAA-TTTTTATC
----AAGTCTA-AAGTTTTGTA------CTGTC-A---------------TACAGT-T--
-----------CTC-TCTATATGGACATCACATAGGTTT--TGTT--AAAGAAA-TTTCC
ATCCA-TCTTAT-------------CCATATTTAA-TATTTG-----TTTTTTTAGTCTA
-CTGGTTTA-AGGCACATCGTCCATTACTACCAAATTTATTATGCTTGGTCATCTGAATC
ATAGTTACAAATA-ATTTGGGATAACTAGC-ATAGAGCTGTAAGAGATT-TG-ATGCTTT
CTCACCTCCAA-TTCTAGCTGAA-CTTCTG--TGTCTCATATGCGTTTTGATACCCC-AA
AGACCATA-CTTG-AAA-AAAGAGGCCGAGTGTAGGTCGTTCAGATGGTTATATCGCATC
TAG-ATGAATGAA-TA-CATGGC-T
>hay7
-CT--CTTTTTGAAATTATTTTG-G-AAAAAAA------A--TTCTATTAA-TTTTTATC
----AAGTCCA-AAGTTTTGTG------CTGTC-A---------------TACAGT-T--
-----------CTA-TTTGTATGGACATCACACAGGTTT--TGTT--AAAGAAA-TTTCC
ATCCA-TCTTAT-------------CTACATTCTA-TGTTTG-----TTTTTTTAGTCTA
-CTGCTTTA-AGGCACGTCATCCATTACTACCAAATTTATTATGCTTGGTCATTAGAATC
ACATTTACAAATA-ATTCGGGATAACTAGC-ATAGAGCTGTAAGAGATT-TG-ATGCTTT
CTCACCTCCAA-TTCTAGCTGAA-CTTCTA--TGTCTCATATGTGTTTTGATACCCC-AA
AGACCATA-CTTG-AAA-AAAGAGTCCGAGTGTAGGTCGTTCAGATGGTAATATCGCATC
TAG-ATGAATGAA-TA-CATGGC-T
>hay6
-CT--CTTTTTGAAATTATTTTG-G-AAAAAAA------A--TTCTATTAA-ATTTTATC
----AAGTCTA-AAGTTTTGTA------CTATC-A---------------TATAGT-T--
-----------CTC-TTTGTATGGACATCACACAGGTTT--TGTT--AAAGAAA-TTTCC
ATCCA-TCTTAT-------------CCACATTCAA-TGTTTG-----TTTTTTTAGTCTA
-CTGCTTTA-AGGCACGTCGTCCATTACTACCAAATTTATTATGCTTAGTCATTAGAATC
ATAGTTACAAACA-ATTCGGGATAACTAGC-ATAGAGCTGTAAGAGATT-TG-ATGCTTT
CTCA-CTCTAA-TTCTAGCTGAA-CTTCTG--TGTCTCATATGCATTTTGATGCCCT-AA
AGACCATA-CTTG-AAA-AAAGAGGCCGAGTGTAGGTCATTCAGATGGTTATATCGCATC
TAG-ATGAATGAA-TA-CATGGC-T
>hay2
-GA--CTTTTTGAAATTATTTTG-GGAAAAAAA------A--TTCTATTAA-TTTTTATC
----AAGTCTA-AAGTTTTGTA------CTGTC-A---------------TACAGT-T--
-----------CTC-TTTGTATGGACATCACACAGGTTT--TGTT--AAAGAAA-TTTCC
ATCCA-TCTTAT-------------CCACATTCAA-TGTTTG-----TTTTTTTAGTCTA
-CTGCTTTA-AGACACGTCATCCATTACTACCAAATTTATTATGCTTAGTCATTGGAATC
ATAGTTACAAACA-ATTCGGGTTAAATAGC-ATAGAGCTGTAAGAGATT-TG-ATGCTTT
TAAACCTCCAA-TTCTAGCCGAA-CTTCTG--TGTCTCATATGCATTTTGATACTCC-AA
AGACCATA-CTTG-AAA-AAAGAGGCCGAGTGTAGGTTGTTTAGATGGTTATATCACATC
TAG-ATGAATGAA-TA-CAGTGC-T
>hay4
-CT--CTCTTTGAAATTATTTTG-GAAAAAAAA----------TCTATTAA-TTTTTATC
----AAGTCCA-AAGTTTTGTA------CTGTC-A---------------TACAGT-T--
-----------CTC-TTTGTATGGACATCACACAGGTTT--TGTT--AAAGAAA-TTTCC
ATCCA-TCTTAT-------------CCACATTCAA-TGTTTG-----TTTTTTTAGTCTA
-CTGCTTTA-AGGCACATCATCCATTACTACCAAATTTATTATGCTTGGTCATTGGAATC
ATAGTTACAAACA-ATTCGGGATAACTAGC-AAAGAGCTGTAAGAAATT-TG-ATGCTTT
CAAACCTCAAA-TTCTAGCTGAA-CTTCTA--TGTCTCATATGCATTTTGATACCCC-AA
AGACCATA-CTTG-AAA-AAAGAGGCCGAGTGTAGGTCGTTCAGATGGTTATATCGCATC
TAG-ATGAATGAA-TA-CATTGC-T
>low1
-GT--CTTTTTAAAATTATTTTG-G-AAAAAAA------A--TTCTATTAA-TTTTTATC
----AAGTCCA-AAGTTTTGTA------CTGTC-A---------------TACAGT-T--
-----------CTC-TTTGTATGGACATCACACGGGTTT--TGTT--TAAAAAA-ATTCC
ATCCA-TCTTAT-------------CCACATTTAA-TGTTTG-----TTTTTTTAGTCTA
-CTACTTTA-AGGCATGTCGTCCATTACTACCAAATTTATTATGCTTGGTCAATGGAATC
ATAGTTACAAATA-ATTCGGGATAACTAGT-ATAGAGCTATAAGAGAGT-TG-ATTCTTT
CTCACCTCCAA-TTCTAGCTGAA-CATCTG--TGTCTCATATGTATTTTGATACCCC-AA
AGACCATA-CTTG-AAA-AAAGAGGCCGAGTGTAGGTCGTTCAGATGGTTATATCGCATC
TAG-ATGAATGAA-TA-CATGGC-T
>hay8
-CC--CCTTTTGAAATTATTTTG-G-AAAAATA------A--TTCTATTAA-TTTTTATC
----AAGTCCA-AAGTTTTGTA------CTATC-A---------------TACAGT-T--
-----------CTC-TTTGTATGAACATCACACAGGTTT--TATT--AAAGAAA-TTTCC
ATCTA-TCTTAT-------------CCACATTCAA-TGTTTG-----TTTTTTTAATCTA
-CTGCTTCA-AGGCACGACATCCATTACTATCAAATTTATTATGATTGGTCATTGGAATC
ATAGTTACAAACA-ATTCGGGATAACTAGC-ATAGAGCTGTAAGAGATT-TG-ATGCTTT
CTCACCTCCAA-TTCTAGCTGAA-CTTCTG--TGTCTCATATGCATTTTGATACCCC-AA
AGACCATA-CTTA-AAA-AAGGTGACTGGGTACAGGTCATTCAGTTGGTTATATCACATC
TAG-ATGAATGAA-TA-CATGGC-T
>low7
-CA--CTTTTTGAAATTATTTTG-G--AAAAAA------A--TTCTATTAA-TTTTTATC
----AAGTCTA-AAGTTTTGTA------CTGTC-A---------------TACAGT-T--
-----------ATC-ATTGTATGGTTATCACACAGGTTT--TGTT--AAAGAAA-TTTCC
ATCCA-TCTTAT-------------CCACATTCAA-TATTTA-----TTTTTTTAGTCTA
-CTACTTTA-AGGCATGTCGTCCATTACTACCAAATTTATTATGCTTTGTTAATGGAATC
AAAGTTATAAATA-ATTCGGGATAACTAGC-ATAGAGCTGTAAGAGATT-TG-ATGCTTT
CTCACCTCCAA-TTTTAGCTAAA-CTTCTG--TGTCTCATATGCATTTTGATACCCC-AA
AGACCATA-CTTG-AAA-AAAGAGGCCGAGTGTAGGTCGTTTCGATGGTTATATTGCATC
TAG-ATGAATGAA-TA-TATGGC-T
>hay3
-CT--CTTTTTTAAATTCTTTTG-A-AAAAAAA----------TCCATCAT-TTTTTGTC
----AATTCTA-AAGTTTTGTA------CTATC-A---------------CATAGT-TG-
-CTTTGCTG--CTC-TTTGTTTGCACATCACACATATTT--TGTT--AAAGAAA-TTTCT
ATCCA-TTTC-T-------------CCACAGTCCA-TATTTA-----TTTTTTTGCTTTA
-TTGATTTG-AGGCATGTCGTCTATTGCACCTAAATTAATTATTCTTGGTCATTTGATTC
ATAGTTACAAACA-ATTCGGGATAACTAGC-ATAAAGCTGTAAGAGATT-TG-ATACTTT
CTTACCTCCAA-TTCTAGCTGAA-CTTCAG--TGTCTCATATTCATTTTGATACCCC-AA
AGACCATA-CTTG-AAA-AAAGAGGCCGAGTGTAGGTCGTTCAGATGGTTATATCGCATC
TAG-ATGAATGAA-TA-CATTGC-T
>moq8
-CT--CTTTTTGAAATTCTTTTG---AAAAAAA------A--TTTCATCAA-TTTTTATT
----AATTCGA-ATGACTTGTG------CTATC-G---------------CGATGT-AT-
-CTTTACAG--CTC-TTTCTTTGCACGTCATACATGTTT--TGTTA-AAAAAAA-ATTTC
TTCCA-TTTTAT-------------ACACATTCCA-TATTTG----TTTTTTTTGCTTTA
-CTGCTTTG-AGGCATGTTGTCCATTGCATCTAAATTTATTATGCTTGGTCATTGGAATC
GTAGTTACGGATC-ATTTGTGATAACTAGC-ATAGACCTGTTAAGAATT-TT-ATGCTTT
CTCAACTCCCA-TTCGAGTCGAA-CTTATA--TGTCTCATATACGTTCTGATACCTC-AA
AGTCCATG-CTTG-AAA-AAACTGATCAGGTACATGTCGTTCAGATGCTTATATAGCATC
TAG-ATGAATGAA-TA-CATGGG-T
>ston1
-CT--ATTTTTAATTTATTTTTG---AAAAAAA------A--TTCCATCAA-TTTTTGTC
----AATTACA-AAGTTTTGTA------CTATC-A---------------CGTCGT-TG-
-CCTTGTAG--CTC-ATTGTATGCACTTCGCACATTTTT--CATTT-AAAAAAA-TTTCC
GTCCA-TTTTAT-------------CAACATTCAA-TATTTA-----TTTTTTTACTCTA
-TTGCTTTA-AGGCACGCCGTCCTTTGCTGCTAAATTTATTATGCTTGGTCATTGGAGTC
ATAGTTACGGACC-ATTCGTGACAACTGGC-ATAGAGCTGTAAGGAATT-AG-AGGCTTT
GTCACCTCTTA-TTCTAGATAAA-CTTCTA--TGTCTCATATGCATTTTGATACCTT-GA
AGT-CATG-CTTG-AAA-AATACGATCGGGCATAGGTCGTTCAGATGCTTATATAGAATA
TGG-ATGATTGAA-TA-CATGGG-T
>low8
-CT--CTTTTTAAAATTCTTTTG---AAAAAAA------A--TTCCATTGAAATTTTGCC
----AATTCTA-TAGTTTTGTA------CTGTC-A---------------CGCAAT-TA-
-CTTTACTA--CTC-TTTGTTTGCACGTTGCACATGTTT--TATT--AAAAAATATTTCT
ATCCA-TTTTAT-------------CCATATTCCA-TATTTA----TTTTTTTTGCTCTA
-TTTCTTTG-AGGCATGTCGTCTATTGCTGCCAAATATTTTGTGCTTGCTCATTAGAATC
ATGGTTACAGATC-ATTCGTGATAACTAAT-CTAGTGCTGTAAGGAATT-TG-ATGTTAT
CTCACCTTCTA-TTCTAACTGAACTTC-------TATTCTATGCGTTCTGATACCTT-GA
AGGCCATG-CTTG-AAT-AAGGCTACCAGGCACAGGTTGTTTTGATGCTTATATAGCATC
TAG-ATGAATAAA-TA-CATGGA-T
>sand6
-CT--ACTTTTGAAATTCTTTTG--GAAAAAAA------A--TTCCATCAA-TTTTTATC
----AATTCCA-ATGTTTTGTA------CTATC-A---------------CGATGT-TG-
-CTTTGCAG--CTC-TTTATATGCACTTAATACATGTTTTGTGTT--AAAACAA-TTTCT
AGCCA-TTTT-T-------------TGACATTCAA-CA---------TTTTTTTGCACTA
-TTGCTTTG-AGGTACGTCGTCTATTGCTATCAAATTTATTGTGTTTGGTCATTGGAATC
ATAGTTACGGAGC-ATTCGTGACAACTAGC-ATAGAACAATAAGGAAT--CG-ATGCTTT
CTCACCTCCCA-TTCTATCCAAA-CTTCTA--TATCTCATATGTGTTCTGATACCTT-AA
AGTCCATG-CTC--AAA-AAGGTGACTGGGTACAGGTCGTTCAGATGCTTATATAGCATC
TGG-AAGAATGAA-TA-CATGTG-T
>rand7
-CT--CTTTTTGAAATTTTATTG------AAAA------A--ATACATCAA-TTTTTTTC
----AATTCAA-AAGTTTTGTA------TTGTC-T---------------TACAGA-TG-
-CTTTGCTG--CAC-TTTATTTGCATGTCTCACATATTT--TGTT--AAAAATA-TTTCC
ATCCA-TTTTAT-------------CCATATTTCT-----------TATTTTTTGCTCTG
-TTACTTTA-AGGAACATCATCCATTACTGTCAAATTTATTATGCTTGGTCATTGGAATC
ATAGTTACAGACC-ATTCATGATAACTAGC-GTATAGTTGTAAGAAATT-AG-ATGATTT
CTCACCTCCTA-GTCTAGTCAAA-CTTCTA--TGTCTGATATGCATTCTGATATCCT-AA
AGCCCATG-CTTGAAAA-AAGGCAACCGGGTAGAGGTCGTTCAGATGCTTATATTGCATT
TGG-ATGAATGAA-TA-CATGTA-T
>di1
-CA--CTTCTTGAAATTCTCTTG---AAAAAAA------A--TTCCATCAA-TTTTTTTC
---AAATTCTA-AAGTTCTGTT------ATGTC-A---------------TGTTGT-TG-
-CTTTGCTA--CTC-TTTGTATGCACATTGCACAAGTTT--TGTT--AAAAAAA--TTAT
GTCCA-TTTTAT-------------CCACATTCAA-CAATTG---TTTTCTTTTACTCTA
-CTGCTTTG-AGGCACATCGTCCATTGCTGCCAAATTTATTATGCTTGGTCATTGGAATC
ATAGTTACGGACC-ATTCGTTAAAACTGGT-GTAGAGCTGTTAGAAATT-CG-ATGCTT-
-TTAACACCCA-TTCGAGCTGAAGCTTCCT--CATATCATATACGTTCTAATACCTC-GA
AGGCCATA-CTTA-ATA-AAGGCGACTAGGTACAGGTCGTTCAGATGAATATCTCACATC
TTG-ATGAATATA-TA-CATGGG-T
>liem8
-CA--CTTTTTGAAATTCTTTTG---AAAAAAA------A--TTCCATCAT-TTTTTGCC
----AATTTTA-ATGTTTTGTA------CTAC--A---------------CGCAGT-TG-
-CTTTACTG--CTA-TTTGTTTGCACACCGCACATGTTT--TGATA-AAAGAAA-TTTTT
GTCTA-TTTTAT-------------CCACATTCAA-CATTTG----TTTTTTTTTCTCTA
-CTATTTTG-AGGCGCATCATCCATTGTTGCCAAATTTATTGTTCTTGGTCATTGGAATC
ATAGTTACGGACC-ATTCGTGACAACTGAT-GTAGAGCTGTAAGAAATT-TG-ATGCAT-
-TCATCACCCA-TTCTAATCGAA-CTTCTA--TGTCTCATATGTGTTCTGATACCCT-AA
AATCCATG-CTTAAAAA-AAGGGGGCCAGGTATAGGTCATTCAGATGCTTATATAATATT
TGGAAAAAATGAG-TA-CATGTG-T
>par2
-CT--CTTTTTGAAATTCTTTTG---AAAAAAA------A--TTCTATCAA-TTTTTGCC
----AAATCTA-AAGTTTTATC------CTGTC-A---------------TGTTGT-TG-
-CTTTGCAG--CTC-TTTG-AGGCACGTCACACACGTTT--TGTT--AAAAAAA-GTTCT
ATTTA-TTTTAT-------------CCAAATTCAA-CA---------TTTTTTTTCTCTA
-CTACTTTG-AGGCACATCATCCATTACTGCCAAATTTATTATGCTTAGTTATTGAAATC
ATAGTTACAGACC-ATTCGTGATAACTATC-ATAGAGCTGTAAGGAATT-CG-ATGCTT-
-TCACTGCCCA-TTCGAGATGAA-CTTTTA--TGTCTCATATGCATTCTGTTACTCC-AA
AGTCCATG-CTTG-GAA-AAGGTGACTTAGCACAGGTTGTTTAGATTCTTATATCGCATA
TGG-ATGG----------------G
>gig3
-CT--CTTTTTGAAATTCTTTCA----AAAAAA------A--TTCCATCAA-TTTTT-TT
----AATTCCA-AAGTTTTGTA------TTGTC-A---------------CGTTAT-TG-
-CTTTGCTG--CTT-TTTATATGCACTTCACGCATATTTTATGTT--AAGAAAA-TTACA
ATCTATTTTTTT-------------TCAAATTCAA-CATTTA----TTTTTTTTCCTCTA
-TTGCTTCG-AGGTACATCATCAATTGCTACCAAATTTATTATGCTTGGTCATTAGATTT
ATAGTTACAGATC-ATTGGTGATAACTAGC-GTAGATCTGTAATGAGTT-CA-ATACTTT
CT-AACTCCCA-TTCTAACTGAAACTTCTA--TATCTTATATGTGTTCTGATACCTC-AA
AGTCCATT-CTTG-AAA-AAGGTTATCGGGTACAGGTCATTCATATGCTTATATAGCATC
TCG-ATGAATAAA-TA-CATGGG-T
>tigr2
-CT--CTTATTGGAATTCTTTTT---AAAAAAA------A--TTTCATCA--TTTTTGTC
----AATTCCA-ACGTTTTATA------CTATC-A-------------------------
-CTTTATTG--CAC-TTTGTATGGATGTTGCACATGTTT--TGTT--AAAACAC-TTTTC
ATCCA-TTTTAT-------------CCATATTCCA-CATTTA---TTTTGTTTTTCTTTA
-TTGCTTTG-AGACACATCATCCATTGCTTCCAAATTTATTGTGATTGGTCATTAGAATG
GTTGTTATAGACC-ATTCGTGATAACTAGT-GTAGAGCTGTATTGAATT-TA-ATGCTTT
CTCACCACCAA-TTCTAGCTGAA-CATATA--TGTATCATATGTGTGATGATACCCC-AA
AGCCCATG-CTTG-AAA-AAGGAAACTAGCTACAGGTCATTCAGATGCTTATATAGCATC
TCG-ATGAATGAA-GA-CATGGG-T
>glan6
-CT--CTTTTTGAAATTCTTT----AAAAAAAA------A--TTCTGTCAA-TTTTTATA
----AATTCCA-GAGTTTTGTA------C--TC-A---------------CGCTAT-TG-
-CTTTGAAA--CTC-TTTGTATGCACTTTGCATATATTT--TGTT--AAAATAA--TTCC
ATCTA--TTTAT-------------CCACATTCAA-CAT--------TTTTTTTGCTCTA
-TTACTTTG-AGGCACATTGTCCATTGCTGCCAAATTTATTAGGCTTGGTCATTGGAATC
ATAGTTATGGACC-ATTCATAATAACTGGC-ATAGAGTTATAAGGAATT-TG-ATCTACA
TACACCTCCCA-TTCATGCCGAAGCTTCAA--TGTCTCATATGTGTTCTAATGCCCC-GA
AGTCCTTG-CTTG-TTA-AACACGATCAGGTACAATTTGTTCAGATGCTTATATCGTATC
TGG-ATGAATGAG-TA-CATGTG-T
>sand3
-CT--TTTTTTGAAATTATTTTG--AAAAAAAA------A--TTCAGTTAA-TTTTTACA
----AATTCTA-AAGTTTTGTA------CTATC-A---------------TATTGT-TG-
-CTTTG----------TAGTATGCACTTTGCATTTATTT--TGTT--AAAATAA--TTCC
ATCCA-TTTTAT-------------CCACATTCAA-TA---------TTTTTCTACTCTA
-TTTCTTTG-A-GCACATCATCCATTACTACCAAATTTATTAGGCTTGGTCATTGGAATC
ATAGTTATGGACC-ATTCATGATAACTGGC-ATAGAGGTGTAAGGAATT-TG-ATGTGCA
TACACCTCTCA-TTCAAGCTGAAACTTCAA--TGTCTTATATGTGTTCTGATGTATC-AA
AGTCCATG-CTTG-AAA-AAGGTGACCGAGTACATGTCGTTCAGATGCGTAAATTGCATT
TGG-ATGAATGAA-TA-CATGTG-T
>par1
-CT--TTTTTTGAAGTTATTT------AAAAAA------A--TTCCATCAA-TTTTTATC
----AATTCCA-AAGTTTTGTA------CTGTC-A---------------TGCAAT-TA-
-CTTTGCAG--CTC-TTTATTTGCACATCACACGTGTAT--TTTT--TTAA----ATTCA
GTCCA-TTTTAT-------------CCACATTCAA-CA---------TTTTTTTGCTCTA
-TTACTTTG-AGGCACGTAGTCCATTATTTAAAAATTTAATATGCTTAGACATTGGAATC
ATAATTGCGGACC-ATTCGTGATAACTGGC-ATTGAGCTGTAAGGAATT-TG-ATGCTTT
CTCACCTCCCA-TTCTAGTCAAA---CTTC--TATCACATATGCGTTCTGATACCCC-AA
AGTACATG-CTTG-AAA-AAGGCAACTGGGTACAGTTTATTTAGATGCTTATATCACATA
TGG-ACTTTGGAA-TA-CATGGG-T
>gig6
-TT--CTTTTTGAAATTCTTTTG----AAAAAA------A--TTCCATCAA-TTTTTACC
----GATTCTA-ATGTTTTGTA------CTGTC-A---------------TACAGT-TG-
-CTTTGTAA--CTC-TTTGTATGAATTTTGCATATGTTT----------------TTTTT
TTAAA-TTCCAT-------------CCATTTTCAA-AAAAAA--------ATTTGCTCTA
-TTGATTTG-CGACACGTCCCCCATTTCTGTCAAATTTAATATGCTTAGTTATTGGAATC
ATAGTTACGGACC-ATTCGTGACAATTAGC-ATATGGCTGTAACAAATT-CA-ATGCTTT
CTAACCTTCCA-TTCGAGCCAAAGCTTCTA--TGTCTCATATGCATTTTGATACCTC-GA
TGTCCATG-TTTG-AAA-AAGCAAACTGGGTACAGGTCATTCAAATGCTTATATGACATA
TGG-ATGAATGAA-TA-TATGTG-T
>di4
-CT--CTTTTTTAAATTCTTTTA---AAAAAAA------A--TTCCGTCAA-TTTTTACC
----CATTTTA-AAATTTTGTA------CTCTC-A---------------TACTGT-TT-
-CTTTACAG--CTC-TTATTATGTACGTCACACATGTTA--TGTT--AAAAAAA--TTAT
ATCCA-TTCTAT-------------CCATATTCCA-CAT--------TTTTTTTGCTCTA
-CTACTTTG-AGGCACGACATCCATTACTGCCAAATTTATTATGCTTGGTCATTGGAATC
ATAGTTACGGGCC-ATTCGTGACTACTTGC-GTAGATCTATATGAAATT-TG-ATGCTTT
CTCACCTCCCC-TTCTAGCTGAA-TTTTTA--TGTCTTATATGTGTTCTGATACCCC-TA
A-CATGTG-CTTG-AAA-AAATGAACAGGAAAAAGGTGGTTCAGATGCCTTTATCCAATA
TGG-ATGAATAAA-TT-TATGGG-T
>hirs1
--C-TCTTTTTGAAATTCTTTGA---AAAAAAAA--------TCCCTTCAA-TTTTTTCT
----AGTTCTA-AAGTTTTATT------CTATC-A---------------CTCTAT-TA-
-CATTATAG--CTC-TTTGCATGCAAATCGGTTATTTTT--CATT--AAAAAAA-TTTCC
CTCCA-TTTTAT-------------CTACATTCAA-TATTTA----TTTTTTTTACTCCA
-CTGGTTTG-AG-CACGCCATCCATTGCTGTCAAATTTAGTATGCTTCATCATTGGAATC
ACAGTCATGGACC-ATTCATGATAGTTGGC-GTAGAGCACCAAGGAATT-TG-ATGCCT-
-TCACCACACA-TTCAAAATGAAGCTTCTT--TTTCTCACATGTGTTCTGATACCCC-GA
AGTCCATG-CTTA-AAA-AAGGCGACAGGGTACAAGTTGTTTAGAAGCTTATATAACATT
TGG-TTGAAA-AA-TG-GATAGG-T
>moq3
CTC-CTTTTTGAAAATTTTCTGG---GAAGAAAA-----AATTACCCTCAT-TTTTTTAC
----CAATTCC-AAATTTTGTA------CTATC-A-----------------CTAT-TA-
-CTTTGCAG--CTC-TTTGTATGCACGTCGCATATATTT--CATT----AAAAA-CTTCT
CTCCA-TTTTAT-------------CCACATTCAA-TATTTA----ATTTTTTTGCTCCA
-CTACATTG-AGCCACGACGTCCATTTCTGCCAAATCTATTATGCTTTGTCATTAGAATC
GCACTTATAGACC-ATTCATGATAATTGAT-ATAGAGCTACAAGGAATT-TG-ATGCCT-
-TCACTTCCCA-TTCGAGTCGAATCTTCTA--TATCTCGTATGTGTTTCGATACCGT-AA
AGTCCATG-CTTG-AAA-AAGGCGACCAAGTACAGGTCATTCAGATGCTTATATAGCATC
CGA-ATGAAAGGA-TA-CATGGG-T
>day4
-T---TTTTTTAA-AGTTTTTTG---AAAAAAA------A--TTCTCTCAA-TTTTTGCT
----AGTTCCA-GAGCTTTGCA------ATGCC-A---------------CTATGT-TG-
-CTTTGTGG--CTC-TTTGTATACACGTCACACATTTTT--CAAT--AAAATAT-TATCT
CTCTA-TTTTTT-------------TCATATTCAA-AATTCA----TTATTTTTGCTCCA
-CTACTTTG-AGGCACGTTGTTCATTACTGCCAAATTTACTGTGCTTGGTCAGTGGAATC
ACACTCACGGACC-ATTCGTGATAACTTGC-ATCGAGCTACATAGAATT-CT-ATGACT-
-TCACCGCCCA-TTCGAGCAAAAACTTCTA--TATTTTATAGGCTTTCTGATACCCT-AA
AGTCCATG-CATG-AAA-AAGTCGACTGAGTTCAAGTCATTAAGATACTTATATAGCATC
TAA-ATGAAAGTG-TA-CATGTA-T
>moq6
-TA--GTTTTTGA-AATTTTTCT---AAAAAAA------A--TTCCCTCAA-ATTTTGCT
----TATTTTA-ATGCTTTGTA------TTGTC-A---------------CAGTGT-TG-
-CTTAAAGG--CTT-TTTATATGCATGTGGCATATATTT--TGTT--AAAAAAT-TATCC
TTCTT-GTTTGT-------------TAATCTCTAA-CATTCA----TTATTTTTGCTCCA
-TTACATTG-AGGCACGCCGTCCATTACTGCCAAATTTATTATGCTTGGTCATTGGAATC
ACACTTACAACCC-ATTCATGACAACTGGC-ATCAAGCTACAAAGAATT-TG-AGGCCA-
-TCACTGCCCA-TTCAATCTGAAACATCTA--TGTCTCATAGGCGTTTCAATACCCC-AA
AGTCAAAG-CTTG-AAA-AAGGCGATCTGGTTCAGGTCATTCAGATACATATATAGCATC
TAG-ATGAAGGTG-TA-CATGTG-T
>niv7
-C---TCTTTTTG-AAAATTTTT---GGAAAGA------A--TTCTCTCAA-TTTTTGCC
----AATTCCA-AAGTATTGTA------CAATC-A---------------CTCTGT-TT-
-CTTTACGG--CTC-TTTGAATGTGCATCGCACATCTTT--CATT--AAAATAT-TATCA
CTCTG-TTTTGT-------------CCACATTCAA-TATTTA----TTATTTTCACTACA
-CTACTTTA-AGGCGCGTCCTCCGTTACTGCCAAATTTATTATGCCTGGTCATTAGAATC
GCATTTACAGATC-ATTCGTGACAATTGGT-GTGGAGCTATAAGGAATT-CG-ATGCCA-
-TCACCAACCA-TTCGAGCCAAAACTTC----TGTCTTATAGGCATTCTGATACCCC-GA
AGTCCATG-CATG-AAA-A-GACGACCGGGAACAGGTTGTTCAAATGCCTATATAGCATT
CAG-GTGAAATTA-TA-TATGTG-T
>niv2
-C---TCTTTTTG-AGATTTTTG---GAAAAAC------A--ATCGATAAA-TTTTTTCC
----ACTTCTA-AAGTTTTGTA------CTTTC-A---------------CTCTGT-TA-
-CTTTGCAG--CAC-TTTGTATGCACGTCGCACATGTTT--CGTT--AAAAT-----CAT
CCATC-ATTTAT-------------CAACATTCAA-CATTTG----TTATTTTCGCTTCA
-TTGCTTTG-AGGTGGGTAGTCCTTTGCTACCAAACCTGTTGTGCTTAGTCATTAGAATT
GCACTTACGGACC-ATTCGTGACAACTTGC-GTGGAGCTGCAAGGAATT-CG-ATGCCT-
-TCATCGTCCA-TTCGAGCAGAAACTTCTA--TGTCATATAGGCATTCCGATACCCC-AA
AGCCCATC-CATG-AAA-AAAGCGATCGGGTTCATGTAGTTCAGATATTTATATAGTATC
TGC-ATGAAAATG-TA-TATGTG-T
>moq7
-C---TCTTTTTG-AATTTTTTT---TATAAAA------A--AACCCATAA-TTTTTGCC
----AATTCCA-AAGCTTTGTA------CTATC-A---------------CTCTGT-TG-
-TTTTTCAT--CTT-TTTGAATGCACATTGCACATATTT--GGTT--AAAAAAT-TATCC
TTCTA-TTTTGC-------------CCACATTCAA-CATTTG----ATATTTTCACTCCA
-ATGTTTTA-AAGCGTGTCATTCGTTGCTGCAAAATTTATTGTGCATGGTCATTAGAAAT
-CACTTACGGACC-ATTCATGACAACTTGA-GTGGAGCCACAAGAAATT-CG-ATGCCT-
-TCACCGCACA-TTCGAGCCAAAACTTCTA--TGTCTCATAGGCATTCCAATACCCCTAA
AGTCCATG-CATG-AAA-AAGGTGGCTGGGTTCAAGTCATCCAAATACTTATATAGCATC
TGA-ATGAAAATG-TA-TATGGT-T
>sup1
-TT--CTTGCTTA-AACTTTTTG---AAAAAAA------A--ATTGTTTAA-TTTTTTCC
----ATTTTAA-AAGCTTTGTA------GTGTC-A---------------CTCGGT-TG-
-CTTTGCGG--CTC-TTCATATGCACATTGCACATGTTT--TGTT--AAGAAAT-AATCC
CTTCA-TTTTGT-------------CCACATTCAA-CATTCA----TTATTTTTGCTCTA
-CTGCTTTC-AGGTGCATCGTCTATTGTTATCATATTTATTATACTTAATCATTGGAATT
GCACTTATAGATC-ATTCATGACAACTCGT-GTGGAGCTACAAGGAATT-TG-ATGTCA-
-TCACCGATCA-TTCGAGTTGAAACATCTA--TGTATCATATGAGTTCTGACACCTC-GA
AACCCATG-CATG-AAA-AAGGTGATTGGGTATAGGTCGTTCATACGCTTATATATCATC
CAG-ATGTAAATA-TA-TATAGG-T
>ward6
-CT-CTTTTTTAA-AAAAAATTG---AAAAAAA------A--GTCCCTCAA-TTTTTTCT
----AGTTCCA-AAGCTTCGTA------CTATC-A---------------CTCTAC-TG-
-TTTTACAT--CTT-T--------------------TTC--AGTT--AACAAAT-TATCC
TCTTA-TTTTGT-------------CCACATTCAA-CATTCA----TTTTTTTCACTCCC
-CTGCTTTT-AGGCGTGTCTTCTGTTGCTGCCAAGTGTATTATGCTTGGTCACTAAAATT
GCACTTACGAACC-ATTCGTGAAAACTTAC-ATGGATCTACAAGGAATT-CA-ATGCCT-
-TCACCACCCA-TTAGAGCCAAAACTTTTA--AGTCTCGTAGGAATTCTGATACCTC-GA
AGTGCATG-CATG-AAA-AAGGCGACTGTGTTCAGGTCATTTAGATACTTATATAGCGTC
TGG-ATGAATGAA-TA-CATGGG-T
>liem3
-CT--CTTTTTGA-ATTTTTTTA---GAAAAAT------T--TTCGCTTAA-TTTTTACC
----AATTTCA-ATACTTTGCA------GTGTC-T---------------CTTTGT-TG-
-GTTG-CGG--CTC-TTTGTATGCATGTAAGACATGTTT--TATT--AAGAAAC-TATGC
CTCTA-TTTTAT-------------CCACATTCAA-CATTCA----TTATTTTTGCTCCA
-CTACATTA-AGGCGGGGCATCCATTATTGCCAAATATATTGGACTTAGTCACTAGAATT
ATACTTACGGAAC-ATTCGTGACAACTAGC-ATGGAGCTGCAAGAAATT-TG-ATGCCA-
-TCATCGCCCA-ATCTAGCCGAAACTTTTA--TGTATCACATGCATTCCGATACCTC-GA
AATCCATG-TATG-AAA-ATAATGATCGAGTGTAGGTCATTTGATTG-------------
-------AAAAAA-TA-TATGGGGT
>vict3
-CT--CTTTTTGA-ATTTTTCTA---GAAAAAG------T--TTCGCTTAA-TTTTTGCC
----AATTTCA-ATACTTTGTA------GTGTC-T---------------CTTTGT-TG-
-GTTA-CGG--CTC-TTTGTATGCACGTAAGACATGTTT--TATT--AAGAAAC-TATGC
CTCTA-TTTTAT-------------CCACATTCAA-CATTCA----TTATTTTTGCTCCA
-CTACATTA-AGGCGGGGCATCCATTATTGCCAAATATATTGGACTTAGTCACTAGAATG
ATACTTACGGAAC-ATTCGTGACTACTAGC-GTGGAGCTGCAAGAAATT-TG-ATGCCA-
-TCATCACCCA-ATCAAGCCGAAACTTTTA--TGTATCATATGCATTCCGATACCTC-AA
AATCCATG-CATG-AAA-ATAATGATTGAGTACAGGTCATTTGATTA-------------
-------AAAAAA-TA-TATGGG-T
>vict1
-CT--CTTTTTGA-ATTTTTCTA---GAAAAAG------T--TTCGCTTAA-TTTTTGCC
----AATTTCA-ATACTTTGTA------GTATC-T---------------CTTTGT-TG-
-GTTT-CGG--CTC-TTTGTATGCACGTCAGACATGTTT--TATT--AAGAAAC-TATGA
CTCTA-TTTTAT-------------CGACATTCAA-CATTCA----TTATTTTTGCTCCA
-CTGCATTA-AGGTGGGTCATCCATTATTGCCAAATTTATTGGACTTGGTCACAAGAATG
ATACTTACGGAAC-ATTCGTGACAAGTAGC-ATGGAGCAGCAAGAAATT-TG-ATGCCA-
-TCATCGCCCA-ATCTAGCCGAAACTTTTA--TGTATCATATGCATTCTGATACCTT-GA
AATCCATG-CATG-AAA-ATAATGATCGAGTGCAGGTCATTTGATTG-------------
-------AAAAAA-TA-TATTGG-T
>vict4
-CT--CTTTTTGA-ATTTTTTTA---GAAAAAG------T--TTCGCTCAA-TTTTTTCC
----AGTTTCA-ATACTTTATA------GTATC-T---------------CTTTGT-TG-
-GTTT-CGG--CTC-TTTGTATGCACGTCAGACATGTTT--TATT--AAGAAAC-TATGC
CTCTA-TTTTAT-------------CCACATTCAA-CATTCA----TTATTTTTGCTCCA
-CTGCATTA-AGGTGGGTCATCCATTATTGCCAAATTTATTGGACTTGGTCACAAGAATG
ATACTTACGGAAC-ATTCGTGACAAGTAGC-ATGGAGCAGCAAGAAATT-TG-ATGCCA-
-TCATCGCCCA-ATCTAGCCAAAACTTTTA--TGTATCATATGCATTCTGATACCTT-GA
AATCCATG-CATG-AAA-ATAATGATCGAGTGCAGGTCATTTGATTG-------------
-------AAAAAA-TA-TATGGG-T
>vict2
-CT--CTTTTTGA-TTTTTTTTA---GAAAAAG------T--TTCGCTCAA-TTTTTTCC
----AGTTTCA-ATACTTTATA------GTATC-T---------------CTTTGT-TG-
-GTTT-CGG--CTC-TTTGTATGCACGTCAGACATGTCT--TATT--AAGAAAC-TATGC
CTTTA-TTTTAT-------------CCACTTTCAA-CATTCA----TTATTTTTGCTCCA
-CTGCATTA-AGGTGGGTCATCCATTATTGCCAAATTTATTGGACTTGGTCACAAGAATG
ATACTTACGGAAC-ATTCATGACAAGTAGC-ATGGAGCAGTAAGAAATT-TG-ATGCCA-
-TCATCGCCCA-ATCTAGCCGAAACTTTTA--TGTATCATATGCATTCTGATACCTT-AA
AATCCATG-CATG-AAA-ATAATGATCGAGTGTAGGTCATTTGATCG-------------
-------AAAAAA-TA-TATTGG-T
>vict8
-CT--CTTTTTGATTTTTTTTTA---GAAAAAG------T--TTCGCTCAA-TTTTTTCC
----AGTTTCA-ATACTTTATA------GTATC-T---------------CTTTGT-TG-
-GTTT-CGG--CTC-TTTGTATGCACGTCAGACATGTTT--TATT--AAGAAAC-TATGC
CTCTA-TTTTAT-------------CCACATTCAA-CATTCA----TTATTTTTGCTCCA
-CTGCGTTA-AGGTGGGTCATCCATTATTGCCAAATTTATTGGACTTGGTCACAAGAATG
ATACTTATAGAAC-ATTCGTGACAAGTAGC-CTGGAGCAGCAAGAAATT-TG-ATGCCA-
-TCATCGCCCA-ATCTAGCCGAAACTTTTA--TGTATCATATGCATTCTGATACCTT-GA
AATCCATG-CATG-AAA-ATAATGATCGAGTGCAGGTCATTTGATTG-------------
-------AAAAAA-TA-TATTGG-T
>di3
-TA--CTTTTTAA-ATTTTTTGG---GAAATAA------A--TTCCATTAA-AATTTTCC
----ACTTCTA-AAGCTTTATT------TTGTC-G---------------CTTTGC-TT-
-CTTTGCAT--CTT-TTTGTATGCACGTCACACATTTTT--TGTT--AAAATAA-TATCC
CCCTA-TCTTGT-------------CGATAATCAA-CATTTA----TTACTTTCATTACA
-CTGCTTTA-AGGCTCGTTATCTATTGCTACCAAATTTATTGTGCTTGGTTATTGGAATC
ACACATATGGACC-ATTCATTAAAACTAAA-ATTGATTTGAAAATAATT-CT-ATGCCA-
-TAACTACCTA-TTTGTACTGAAACTTCTA--TGTATTATAGACATTTTGATACCCC-AG
ATTCCATA-CGTG-AAG-AAGGCGATAAGGTTTAGGTCGTTTAGATACTAATATACCATC
CGA-ATGAAAGTG-TA-GATAAG-T
>di5
-TA--CTTTTTAA-ATTTTTTGG---GAAATAA------A--TTCCATTAA-AATTTTCC
----ACTTCTA-AAGCTTTATT------TTGTC-G---------------CTTTGC-TT-
-CTTTGCAT--CTT-TTTGTATGCACGTCACACATTTTT--TGTT--AAAATAA-TATCC
CCCTA-TCTTGT-------------CGATAATCAA-CATTTA----TTACTTTCATTACA
-CTGCTTTA-AGGCTCGTTATCTGTTGCTACCAAATTTATTGTGCTTGGTTATTGGAATC
ACACATATGGACC-ATTCATTAAAACTAAA-ATTGATTTGAAAATAATT-CT-ATGCCA-
-TAACTACCTA-TTTGTACTGAAACTTCTA--TGTCTTATAGACATTTTGATACCCC-AG
ATTCCATA-CGTG-AAG-AAGGCGATAAGGTTCAGGTCGTTTAGATACTAATATACCATC
CGA-ATGAAAGTG-TA-GATAAG-T
>del4
-CT--CTTTTTTTAACCTTTTCA---TAAAAAT------T--CTG-CATAA-TTTTTTCC
----AGTTTCA-AAGCTTTGTA------TTATC-A---------------CTTTGT-TGA
-TTTTATGG--CTC-TTTGGATGCATGTTTCCCATGTTT--TGAT--TGAAAAT-ATTAA
CTCTA-ATTTGT-------------CCATAATCAA-CATTCT---TTA-TTTTCATTCCA
-CTGCTTTA-AGGTGTGTCATCCATTACAGCTAAATTTAATGTGCCTGGTCATCGGAACA
CTAATTACAGCCC-ATTGGTCACAACTAGC-ATGGGGCTATGAGGAATT-CG-ATGCCA-
-TAACTGCACA-TTCAAGCCAAAACAACCG--TGTCACATAGGCGTTCCTATACCCC-AA
ATTCCANA-CATG-AAA-ATAGTAACCAAGTCTAAGTCATTCGAATGCCTATATAGCATC
TAA-ATGAAACCT-TA-CATGTG-T
>del5
-CT--CTTTCTTTAATCTTTTTA---GAGAAAC------T--TTGTCATAA-TTTTTGCC
----AGCTTCA-AAGCTTTGTA------TTCTC-A---------------CTCTAT-CGA
-TTTTACAA--CTA-TTTGTGTGCATGTTGCACATGTTC--C-AT--TTGAAAT-TTTTT
CTCCA-ATTTGT-------------CCACAATCAG-TATTCT---TTATTTTTCACTCCA
-CTATTTTA-AGGCACATCATCCCCAACGATCAAATTTATTATGCTTGGTCATCAGAATA
ATAATTATGGCCT-ATTCATCATAACTGGC-ATGGGGCTATAAGGAATT-CA-ATGCCA-
-TAACCACACA-CT-GGACCAAAACATCTG--TGTAACATAGGCTGTTTGATACCCC-TG
AGTCCATG-CATA-AAA-ACGGCGATAAGGTCAAGGTCATTCTAATGCATAT-TAGCATC
CAA-ATGAAATCT-TA-CATGTG-T
>del7
-CT--CTTTTTCTAACCTTTTCA---AAAAAAA------G--TTAACACAA-CTTTTGCC
----AGTTTCA-AAGCTTTGTA------TTATC-A---------------TTATGT-TGA
-TATTGCGG--C---TTTATATGCATGCCACAAATGTTT--CTCT--TGAAAAT-TTCTC
CTCCA-TTTTAT-------------CCACAATCAA-CATTTA---TTATTTT--ACTCCA
-CTGCATTG-AGGCGCATTGCCAGCTACCGTCAAATTTATTATGCTTGGTCATCGGAATA
ATAATAATGGCTC-ATTAGTCATAATTGGC-ATGGGGCTATAAGGAATT-TG-ATGCCA-
-TAACCATGAA-TTCGATCCAAAAC--TTC--TGTCACATAGGAGCTCCGATATCCT-GT
AGTTCTTG-CTTG-AAA-AAAGTGACTAGGTATAGGTCATTTGAATGCATATACAGCATC
TGA-ATGAAACCT-TA-CATGTG-T
>del2
------CTCTTGTCTTATTTTTG---AAAAAAA------A--ATTGCTCAA-TTTTTGCC
----AATTTTA-AAGCTTTGTA------TTGCC-A---------------TTATGT-TGC
-TTTTGCGG--CTC-TTTGAATTCATTTCGCACATATTT--CATT--TAAAAA--TTTCC
CTCCA-TTTTAT-------------TCACCTTCAA-TATTCT----ATATTTTCACTCCA
-TTGCATTG-AGGCATGTACTTCGCTGTTGCCAAATTTATTATGCTTGGTCATTGGAATC
ACATTTACAGCCC-ATTTGTGAAAATTGGT-GTGAAGCAACAAGGAATT-TG-ATGGCA-
-TATTCACCCA-TTTGAGTC-AAGCTTCTA--TGTTTCATAGGCGTTCCGAGACCCC-GA
AGTCCATT-CATG-AAA-ATGATGACAAGATTCAGGCCATTTGGATGCTTA---AGCATC
TGA-ATGACGTTT-TA-TATGTG-T
>henry2
-----CCTTTTAAAAAAAAATTG---AAAAAAA------A--TTCCCTCAA-TTTTTGCC
----TCCTCCA--AATCTTTTA------CTATC-A---------------CTGTAT-TA-
-GTTTGCGG--TGC-TTTGTTTGCACATCACGCATAATT--TGTTG-AAAAAAA-TATCC
TTCAA-TTTTAT-------------CTATATTCAA-TATTAA----TTATTTTCTCTCCC
-TAGTTTTG-GGGCGAGTCATCTATTGCTGCCAAATTTATTGTGTTTGGTT-TTGGAATC
GCACTTACAGACC-ATTCGTGATAATTAGC-ATTGAGTTGCAAGTAATT-TG-ATGTCA-
-TCACCTCCTA-TTCGAGCCAAAACTTCCA--TGTCTCATGGGATTTTTGATACTCC-AA
CGTCAAAT-CACAAAAA-AAGACAACTAGGTTCAGGTAGTTCAGATACTTATGTAGCATC
AAA-TTAAAGTGA--A-CATATG-T
>henry4
------CCTTTTAAAAAAAATTG---AAAAAAA------A--TTCCCTCAA-TTTTTGCC
----TCCTCCA--AATCTTTTA------CTATC-A---------------CTGTAT-TA-
-GTTTGCGG--TGC-TTTGTTTGCACATCACGCATAATT--TGTTG-AAAAAAA-TATCC
TTCAA-TTTTAT-------------CTATATTCAA-TATTAA----TTATTTTCTCTCCC
-TAGTTTTG-AGGCGAGTCATCTATTGCTGCCAAATTTATTGTGTTTGGTT-TTGGAATC
GCACTTACAGACC-ATTCGTGATAATTAGC-ATTGAGTTGCAAGTAATT-TG-ATGTCA-
-TCACCTCCTA-TTCGAGCCAAAACTTCCA--TGTCTCATGGGATTTTTGATACTCC-AA
CGTCAAAT-CACAAAAA-AAGACAACTAGGTTCAGGTAGTTCAGATACTTATGTAGCATC
AAA-TTAAAGTGA--A-CATATG-T
>henry7
------CCTTTTAAAAAAAATTG---AAAAAAA------A--TTCCCTCAA-TTTTTGCC
----TCCTCCA--AATCTTTTA------CTATC-A---------------CTGTAT-TA-
-GTTTGCGG--TGC-TTTGTTTGCACATCACGCATAATT--TGTTG-AAAAAAA-TATCC
TTCAA-TTTTAT-------------CTATATTCAA-TATTAA----TTATTTTCTCTCCC
-TAGTTTTG-AGGCGAGTCATCTATTGCTGCCAAATTTATTGTGTTTGGTT-TTGGAATC
GCACTTACAGACC-ATTCGTGATAATTAGC-ATTGAGTTGCAAGTAATT-TG-ATGTCA-
-TCACCTCCTA-TTCGAGCCAAAACTTCCA--TGTCTCATGGGATTTTTGATACTCC-AA
CGTCAAAT-CACAAAAA-AAGACAACTAGGTTCAGGTAGTTCAGATACTTATGTAGCATC
AAA-TTAAAGTGA--A-CATATG-T
>henry6
-------CCCTTTAAAAAAAATG---AAAAAAA------A--TCCCTC--A-ATTTTGCT
----TCTTCCA--ATTCTTTTA------CTATC-A---------------CTGTAT-TA-
-GTTTGCGG--TGC-TTTGTTTGCACATCACGCATAATT--TGTTGAAAAAAAA-TATCC
TTCAA-TTTTAT-------------CTATATTCAA-TATTAA----TTATTTTCTCTCCC
-TAGTTTTGAGGGCGAGTCATCTATTGCTGCCAAATTTATTGTGTTTGGTT-TTGGAATC
GCACTTACAGACC-ATTCGTGATAATTAGC-ATTGAGTTGCAAGTAATT-TG-ATGTCA-
-TCACCTCCTA-TTCGAGCCAAAACTTCCA--TGTCTCATGGGATTTTTGATACTCC-AA
CGTCAAAT-CACAAAAA-AAGACAACTAGGTTCAGGTAGTTCAGATACTTATGTAGCATC
AAA-TTAAAGTGA--A-CATATG-T
>gig4
-CC--CCTTTTGAAATTCTTTTG---AAAAAAA------T--TTCCATCAT-TTATTGCC
----TATTCTA-AAGTTTTTTA------TTGCC-A---------------TGTTGT-TT-
-CCTTGTAG--CTC-TTTGAATACATGTCACACATATTT--TGTT--AAAAAAA--TTCC
GTCTA-TTTTAT-------------CCACATTCAA-CATTTA----TTTTTTTTTCTCGA
-CTACTTTG-AGGCACATCATCCATTACTACCAAATTCATTTTTTTTTTGCGTTGGAATC
ATAGTGTCAGACC-ATTGATGAAAACTGGT-GTAGAACTAAAGGGAATT-TG-ACTCTT-
-TCCCCGAAAA-TATCGGCCAAAACTTTTA--TGT-ACATATGCCTTCTGAAACCCC-AA
AA-CTATG-CTTG-AGA-AAGGGA--CTGAGCCAGGGCGTTTGGACGCTTTTATATAATA
TTG-ATGAATGAA-CA-CTTGAG-T
>arm1
CTC-TTTTTTTTTAATTTTTTCA---GAAAAAA---------TTTAGCACA---------
----------------------------------A-------------------------
-CTTTGTAA--CTC-TTTGTATTCATGTCGTAAATATGT--CATT--TGAAAAT-TTTCG
CTCAA-GTTTGT-------------CGGCATCCAG-CATTCT----TTATTTTCGCTCTA
-------------------------------------------------TCATCGGAACC
ATATTTTCGGCCC-ATCTGTGATAATTGGA-ATGGGGATACAAGGAATT-CT-ATGCAA-
-TAACCGCTAA-TTCGAGTCAAAACTTCAG--TGTCGCATTTGCATTCTGATACCCC-GA
AGTCTATG-CATG-AAA-AAGGTGACTAGGTCCAATTCATTTAGATACATATAGAGGATT
AGA-ATGAAATGA-AG-AATGGG-T
>arm6
CTC-TTTTTTTTTAATTTTTTCA---GAAAAAA---------TTTAGCACA---------
----------------------------------A-------------------------
-CTTTGTAA--CTC-TTTGTATTCATGTCGTAAATATGT--CATT--TGAAAAT-TTTTG
CTCAA-GTTTGT-------------CGGCATCCAG-CATTCT----TTATTTTCGCTCTA
-------------------------------------------------TCATCGGAACC
ATATTTTCGGCCC-ATCTGTGTTGATTGGA-ATGGGGATACTAGTAATT-CT-ATGCAA-
-TAACCGCTAA-TTCGAGTCAAAACTTCAG--TGTCGCATTTGCATTCTGATACCCC-GA
AGTCTATG-CATG-AAA-AAGGTGACTAGGTCCAATTCATTTAGATACATATAGAGCATT
AGA-ATGAAATGA-AG-AATGTG-T
>arm8
CTC-TTTTTTTTAAATTTTTTCA---GAAAAAA---------TTTAGCACA---------
----------------------------------A-------------------------
-CTTTGTAA--CTC-TTTGTATTCATGTCGTAAATATGT--CATT--TGAAAAT-TTTCG
CTCAA-GTTTGT-------------CGGCATCCAG-CAATCT----TTATTTTCGCTCTA
-------------------------------------------------TCATCGGAACC
ATATTTTTGGCCC-ATCTGTGATGATTGGA-ATGGGGATATAAGGAATT-CT-ATGCAA-
-TAACCGCTAA-TTCGAGTCAAAACTTCAG--TGTCGCATTTGCATTCTGATACCCC-GA
AGTATATG-CATG-AAA-AAGATGACTAGGTCCAATTCATTTAGATACATATAGAGCATT
AGA-ATGAAATGA-AG-AATGTG-T
>arm7
-CT-CTTTTTTTTTATTTTTTCA---CAAAAAA---------TTTAGCACA---------
----------------------------------A-------------------------
-CTTTGTAA--CTC-TTTGTATTCATGTCGTAAATATGT--CATT--TGAAAAT-TTTCG
CTCAA-GTTTGT-------------CGGCATCCAG-CATTCT----TTATTTTCGCTCTA
-------------------------------------------------TCATCGGAACC
ATATTTTCGGCCC-ATCTGTGATGATTGGA-ATGGGGATACAAGAAATT-CT-ATGCAA-
-TAACCGCTAA-TTCGAGTCAAAACTTCAG--TGTCGCATTTGCATTCTGATACCCC-GA
AGTCTATG-CATG-AAA-AAGGTGACTTGGTCCAATTCATTTAGATACATATAGAGCATT
CGA-ATGAAATGA-AA-AATGTG-T
>hang1
--C-TCTTTTTTTAATTTTTTAA---GAAAAAA---------TTAAGAAAA---------
----------------------------------A-------------------------
-TTTGGTAA--CTC-TTTGTATTCATGTCGTAAATATGT--CATT--TGAAAAT-TTGCG
CACAA-GTTTGC-------------CTGTATTCAG-CATTCT----TTATTTTCGCTCTA
-------------------------------------------------TCAATGGAACC
ATATTTTTGGCCC-ATCTGTGATAATTGGA-ATGGGGATACAAGGAATT-CT-ATGCAA-
-TAACCGCTAA-TTCGAGTCAAAACTTCAG--TGTCACATTTGCATTCTGATTCCCC-GA
AGTCTATG-CATG-AAA-AATGTGACTAGGTCCAATTCATTTAGATACATATATAGCATT
CGA-ATGAAATGT-AG-AATGGG-T
>hang2
--C-TCTTTTTTTAATTTTTTCA---GAAAAAA---------TTAAGCAAA---------
----------------------------------A-------------------------
-TTTTGTAA--CTC-TTTGTATTTATGTCGTAAATATGT--CATT--TGAAAAT-TTGCG
CTCAA-GTTTGT-------------CTGTATTTAG-CATTCT----TTATTTTCGCTCTA
-------------------------------------------------TCATCGGAACC
ATATTTTTGGCCC-ATCTGTGATAATTGGA-ATAGGGATACAAGGAATT-CT-ATGCAA-
-TAACCGCTAA-TTCGAGTCAAAACTTCAG--TGTCACATTTGCATTCTGATACCCC-GA
AGTCTATG-CATG-AAA-AAGGTGACTAGGTCCAATTCATTTAGATACATATATAGAATT
CGA-ATGACATGA-AG-AATGGA-T
>hang4
--C-TCTTTTTTTAATTTTTTCA---GAAAAAA---------TTAAGCAAA---------
----------------------------------A-------------------------
-TTTTGTAA--CTC-TTTGTATTCATGTCGTAAATATGT--CATT--TGAAAAT-TTGCG
CTCAA-GTTTGT-------------CTGTATTCAG-CATTCT----TTATTTTCGCTCTA
-------------------------------------------------TCATCGGAACC
ATATTTTTGGCCC-ATCTGTGATAATTGGA-ATGGGGATACAAGGAATT-CT-ATGCAA-
-TAACCGCTAA-ATCGAGTCAAAACTTCAG--TGTCACATTTGCATTCTGATACCCC-GA
AGTCTATG-CATG-AAA-AAGGTGACTAGGTCCAATTCATTTAGATTCATATATAGCATT
CGA-ATGAAATGA-AG-AATGGG-T
>micr2
--C-TCTTTTTTTAATTTTTTCA---GAAAAAA---------TTAAGCAAA---------
----------------------------------A-------------------------
-TTTTGTAA--CTC-TTTGTATTCATGTCGTAAATATAT--CATT--TGAAAAT-TTGCG
CTCAA-GTTTGT-------------CTGTATTCAG-CATTCT----TTATTTTCGCTCTA
-------------------------------------------------TTATCGGAACC
ATATTTTTGGCCC-ATCTGTGATAATTGGA-ATGGGGATACAAGGAATT-CT-ATGCAA-
-TAACCGCTAA-TTCGAGTCAAAACTTCAG--TGTCACATTTGCATTCTGATACCCC-GA
AGTCTATG-CATG-AAA-AAGGTGACTAGGTCCAATTCATTTAGATACATGTATAGCATT
CGA-ATGAAATGA-CG-AATGTG-T
>micr8
--C-TCTTTTTTTAATTTTTTCA---GAAAAAA---------TTAAGCAAA---------
----------------------------------A-------------------------
-TTTTGTAA--CTC-TTTGTATTCATGTCGTAAATATGT--CATT--TGAAAAT-TTGCG
CTCAA-GTTTGT-------------CTGCATTCAG-CATTCT----TTATTTTCGCTCTA
-------------------------------------------------TCATCGGAACC
ATATTTTTGGCCC-AACTGTGATAATTGGA-ATGGGGATACAAGGAATT-CT-ATGCAA-
-TAACCGCTAA-TTCGAGTCAAAACTTCAG--TGTCACATTTGCATTCTGATACCCC-GA
AGTCTATG-CATG-AAA-AAGGTGACTAGGTCCAATTCATTTAGATATATATATAGCATT
CGA-ATGAAATGA-AG-AATGTG-T
>micr3
--C-TCTTTTTTTAATTTTTTCA---GAAAAAA---------TTAAGCAAA---------
----------------------------------A-------------------------
-TGTTGTAA--CTC-TTTGTATTCATGTCGTAAATATGT--CATT--TGAAAAT-TTGCG
CTCAA-GTTTGT-------------CTGTATTCAG-CATTCT----TTATTTTCGCTCTA
-------------------------------------------------TCATCGGAACC
ATATTTTTGGCCC-ATCTGTGATAATTGGA-ATGGGGATACAAGGAATT-CT-ATGCAA-
-TAACCGCTAA-TTCGAGTCAAAACTTCAG--TGTCACATTTGCATTCTGATACCCC-GA
AGTCTATG-CATG-AAA-AAGGTGACTAGATCCAATTCATTTAGATACATATATAGCATT
CGA-ATAAAATAA-AG-AATGTG-T
>micr4
--C-TCATTTATTAATTTTTTCA---GAAAAAA---------TTAAGCAAA---------
----------------------------------A-------------------------
-TTTTGTAA--CTC-TTTGTATTCATGTCGTAAATATGT--CATT--TGAAAAT-TTGCG
CTCAA-GTTTGT-------------CTGTATTCAG-CATTCT----TTATTTTCGCTCTA
-------------------------------------------------TCATCGGAACC
ATATTTTTGGCCC-ATTTGTGATAATTGGA-ATGGGGATACAAGGAATT-CT-ATGCAA-
-TAACCGCTAA-TTCGAGTCAAAACTTCAG--TGTCACATTTGCATTCTGATACCCC-GA
AGTCTATG-CATG-AAA-AAGGTGACTAGGTCCAATTCATTTAGATACATATATAGCATT
CGA-ATGAAATGA-AG-AATGTG-T
>micr5
--C-TCTTTTTTTAATTTTTTCA---GAAAAAA---------TTAAGCAAA---------
----------------------------------A-------------------------
-TTTTGGAA--CTC-TTTGTATTCATGTCGTAAATATGT--CATT--TGAAAAT-TTGCG
CTCAT-GTTTGT-------------CTGCATTCAG-CATTCT----TTATTTTCGCTCTA
-------------------------------------------------TCATCGGAACC
ATATTTTTGGCCC-ATCTATGATAATTGGA-ATGGGGATACAAGGAATT-CT-ATGCAA-
-TAACCGCTAA-TTCGAGTCAAAACTTCAG--TGTCACATTTGCATTCTGATATCCC-GA
AGTCTATG-CATG-AAA-AAGGTGACTAGGTCCAATTCATTTAGATACATATATAGCATT
CGA-ATGAAATAA-AG-AATGTG-T
>micr6
--C-TCTTTTTTTAATTTTTTCA---GAAAAAA---------TTAAGCAAC---------
----------------------------------A-------------------------
-TTTTGTAA--CTC-TTTGTATTCATGTCGTAAATATGT--CATT--TGAAAAT-TTGCG
CTCAA-GTTTGT-------------CTGCATTCAG-CATTCT----TTATTTTCGCTCTA
-------------------------------------------------TCATCGGAACC
ATATTTTTGGCCA-ATCTGTGATAATTGGA-ATGGGGATACAAGGAATT-CT-ATGCAA-
-TAACCGCTAA-TTCGAGTCAAAACTTCAG--TGTCACATTTGCATTCTAATACCCC-GA
AGTCTATG-CATG-AAA-AAGGTGACTAGGTCCAATTCATTTAGATACATATATAGCATT
CGA-ATGAATTGA-AG-AATGTG-T
>hang5
--C-TCTTTTTTTAATTTTTTCA---GAAAAAA---------TTAAGCAAA---------
----------------------------------A-------------------------
-TTTTGTAA--CTC-TTTGTATTCATGTCGTAAATATGT--CATT--TGAAAAT-TTGCG
CTCAA-GTTTGT-------------CTGTATTCAG-CATTCT----TTATTTTCGCTCTA
-------------------------------------------------TCATCGGAACC
ATATTTTTGACCC-ATCTGTGATAATTGGA-ATGGGGATACCAGGAATT-AT-ATGCAA-
-TAACCGCTAA-TTCGAGTCAAAACTTCAG--TGTCACATTTGCATTCTGATACCCC-GA
AGTCTATG-CATG-AAA-AAGGTGACGGGGTCCAATTCATTTAGATACATATATAGCATT
CGA-ATGAAATGA-AG-AATGGG-T
>hang6
--C-TCTTTTTTTAATTTTTTCA---GAAAAAA---------TTAAGCAAA---------
----------------------------------T-------------------------
-ATTTGTAA--CTC-TTTGTATTCATGTCGTAAATATGT--CATT--TGAAAAT-TTGCG
CTCTA-GTTTGT-------------CTGTATTCAG-CATTCT----TTATTTTCGCTCTA
-------------------------------------------------TCATCGGAACC
ATATTTTTGGCCC-ATCTGTGATAATTGGA-ATGGGGATACAAGGAATT-CT-ATGCAA-
-TAACCGCTAA-TTCGAGTCAAAACTTTAG--TGTCACATTTGCATTCTGATACCCC-GA
AGTCTATG-CATG-AAA-AAGGTGACTAGGTCCAATTCATTTATATACATATATAGCATT
CGA-ATGAAATGA-AG-AATGGG-T
>micr1
------------------------------------------------------------
------------------------------------------------------------
-----------CTC-TTTGTATTCATGTCGTAAATATGT--CATT--TGAAAAT-TTGCG
CTCAA-GTTTGT-------------CTGCATTCAG-CATTCT----TTATTTTCGCCCTA
-------------------------------------------------TTATCGGAACC
ATATTTTTGGCCC-ATCTGTGATAATTGGA-ATGGGGATACAAGGAATT-CT-ATGCAA-
-TAACCGCTAA-TTCGAGTCAAAACTTCAG--TGTCACATTTGCATTCTGATACCCC-GA
AGTCTATG-CATG-AAA-AAGGTGACTAGGTCCAATTCATTTAGATACATATATAGCATT
CGA-ATGAAATGA-AG-AATGTG-T
>arm3
--C-TCTTTTATTAATTTTTTCG---GGAAAAA---------TTTAGCACA---------
----------------------------------A-------------------------
-TTTTGGAA--CTC-TTTGTATTCATGTCGTAGATATGT--CATT--TGAAAAT-TTTCG
CTCAA-GTTTGT-------------CTGCATTCAG-CATTC-----TTATTTTCGCTCTA
-------------------------------------------------TCATCGGAACC
ATATTTTCGGCCC-ATCTGTGATAATTGGA-ATGGGGATACAAGGAATT-CT-ATGCAA-
-TAACCGCTAA-TTCGAGTTAAAACTTCAG--TGTCACATTTGCATTCTGATACCCC-GA
AGTCTATG-CATG-AAA-AAGGTGACTAGGTCCAATTCATTTAGATACATATATAGCATT
CGA-ATGAAATgA-aa-aatGGG-T
>emer5
--C-TCTTTTTTTAATTTTTTCA---G-AAAAA---------TTAAGCACA---------
----------------------------------A-------------------------
-TTTTGTAA--CTC-TTAGTATTCGTGTTGTATATATGT--CATT--TGAAAAT-TTTCG
CTCAT-GTTTGT-------------CTGCATTCAG-CATTCT----TTATTTTCGCTCTA
-------------------------------------------------TCATCGGAACC
ATATTTTCGGACC-ATCTGTGATAATTGGA-ATGAGGATACAAGGAATT-CT-ATGCAA-
-TAACCGCTAA-TTCGACTCAAAACTTCGG--TGTCACATTTGCACTCTGATACCCC-GA
AGTCTATG-CATG-AAG-AAGGTGACTAGGTCCAATTCATTTAGATACATATAGAGCATT
CGA-ATGAAATGA-AA-AAAGGG-T
>del8
--C-TCTTTTTTTAATTTTTACA---AAAATAA---------TTTAGCACA---------
----------------------------------A-------------------------
-TTTTGTAA--CTC-TTTGTATTCAAGTCGTAAATATGT--CATT--TGGAAAT-TTTCG
CTCAA-GTTTGT-------------CTGCATTCAG-GATTCT----TTATTTTTGCTTTA
-------------------------------------------------TCATCGGAACC
ATATTTTTAGCCC-ATTTGTGATAATTGGA-ATGGGGATATAAGGAATT-CT-ATGCAA-
-TAATCGCTAA-TTTGAGTCAAAGCTTCAG--TGTCATATTTACATTCTGATACCTT-GA
TGTCTATG-CATG-AAA-AAGGTGACTAGGTCCAATTCATTTCGATACATATATAGCATT
CAA-ATGAAATGA-AA-TATGTG-T
>arm5
CTCTTTTTTTTTTAATTTTTTCA---GAAAAAA---------TTTAGCACA---------
----------------------------------A-------------------------
-TTTTGTAACTCTC-TTTGTATTCATAT-GTAAATATGT--CATT--TGAAAAT-TTTTG
CTCAA-GTTTCT-------------CTGCATTCAG-TATTCT----TTATTTTCGCTCTA
-------------------------------------------------TCATCGGAACC
ATATTTTCGGCCC-ATCTGTAATAATTAGT-ATGATGATACAAGGAATT-CT-ATGCAA-
-TAACCGCTAA-TTCGAGTCAAAACTTCAG--TGTCACATTTGCATTCTGATACCCC-GA
AGTCTATG-CATG-AAA-AAGGTGACTAGGTCCAATTCATTTAGATATACATAGAGCATT
CGA-ATGAAATAA-AG-AATGTG-T
>del3
----CTCTTTTTTAATTTTTTTA---GATAAAA---------TATAGCAAA---------
----------------------------------A-------------------------
-TTTTGTAA--CTC-TTTGTATTCATGTCATAAATTTCT--TATT--TGAAAAT-TTTCG
CTTAA-GTTTGT-------------CTACATTCAG-CATTCT----TTATTTTCGCTCTA
-------------------------------------------------TCATCAGAACC
ATATTTTCAGCCC-ATTTGTGATAATTGGC-ATGGGGATACAAGAAATT-CT-ATGCAA-
-TAATCGCTAA-TTTGAGTCAAAATTTCAG--TGTCACATTTGCATTCTGATTCCCC-AA
AGTCTATT-CATT-AAA-AAGGTGACTAGGTACAATTCATTTAGATACATATATCGCATT
CGA-ATGAAATGA-AA-GATGTG-T
>emer4
-----CTTTTTTTAATCTTTTCA---GAAAAAA---------TTTAGCACA---------
----------------------------------A-------------------------
-CTTTATAA--CTC-TTTGTATTCAGGCCGTAAATGTAT--CATT--TAAAAAT-TTTTG
CTCAA-GTTTAT-------------CTGCATTCAG-CATTCT----TTATTTTTGCCCTG
-------------------------------------------------TCATCGAAACC
ATATTTTTAGCCC-ATTTGTGACAATTAGC-ATGAGGATATAAGAAATT-CT-ATGCAA-
-TAACCACTAA-TTCGAGTCAAAATTTCTG--TGTCACATTTGCATTCTGATACCCC-AA
AGTCTATG-CATA-AAA-AAGGTGACTAGGTCCAATTCATTCAGATGCATACATAGCATC
CGA-ATGAAATAA-AA-AGTGGG-T
>mal4
--C-ACTTTTGTCAATCTTTTCA---GAACAAA---------TTTAGCATA---------
----------------------------------A-------------------------
-TTTTGTAA--CTC-TTTATATTCATGCTGTAAATGTGT--TATT--TAAAAAT-TTGTG
CTCAA-GTTTGT-------------CTGCATTCAG-TATTCT----TTATTTTCACTCTT
-------------------------------------------------TCAATGGAACC
ATATTTTCAGCCA-ATTTGTGACAATTAGC-ATGATAATACAAGGAATT-TT-ATGCAA-
-TAACCGATAA-TTTAAGTCAAAACTTCTG--TATCACATTTGCATTCTGATACCCC-AA
AGTCTATG-CATG-AAA-AAGGTGACTAGGTCCAATTCATTTAGATGCATATATAGCATT
CGA-ATGAAATAA-AA-AGCAGG-C
>mal6
--C-ACTTTTGTCAATCTTTTCA---GAACAAA---------TTTAGCATA---------
----------------------------------A-------------------------
-TTTTGTAA--CTC-TTTATATTCATGCTGTAAATGTGT--TATT--TAAAAAT-TTGTG
CTCAA-GTTTGT-------------CTGCATTCAG-TATTCT----TTATTTTCACTCTT
-------------------------------------------------TCAATGGAACC
ATATTTTCAGCCA-ATTTGTGACAATTAGC-ATGATAATACAAGGAATT-TT-ATGCAA-
-TAACCGATAA-TTTAAGTCAAAACTTCTG--TATCACATTTGCATTCTGATACCCC-AA
AGTCTATG-CATG-AAA-AAGGTGACTAGGTCCAATTCATTTAGATGCATATATAGCATT
CGA-ATGAAATAA-AA-AGCAGG-C
>emer2
--C-TCTTTCTTTAATTTTTTCA---GAAAAAA---------TTTAGCTCA---------
----------------------------------A-------------------------
-TTTTGTAA--CTC-TTTGTATTCATGTCGTAAATATAT--CATT--TAAAAAT-TTTCG
CTCAA-GTTTGT-------------CTGCATTCAG-CATTCT----TTATTTTCATTATA
-------------------------------------------------TTATCAGAACC
ATATTTTTGACCC-ATCTGTGATAATTAGA-ATGGAGATACAAGAAATT-CT-ATGCAA-
-TAACCGCTAA-TTCGAGTCAAAACATCA----GTCACATTTGCATTCTGATACCCC-GA
AGTCTATG-CAC--AAA-AAGGTGGCTAGGTCCAATTCATTTAGATACAAATATAGCATT
CGA-ATGAAACAA-AT-AATGGG-T
>del1
--C-TCTTTTTTTAATTTTTTCA---G-AAAAA---------TATAGCACA---------
----------------------------------A-------------------------
-TTTTATAA--CTC-TTTGTATTCATGTCGTAAATATGT--CATT--TGAGAAT-TTTTG
CTTCA-GTTTGT-------------CTTCATTCAG-CATTCT----TTATTTTCGCTCTA
-------------------------------------------------TCAT--GAATC
ATATTTTCGGCCC-ATTTGTGATAATTGGC-ATGGGAATACAAGGAATT-CT-ACGTAA-
-TAACCGCTAA-TTCAAGTCAAAATTTCAG--TGTCACATTTACATTCTAATACCCT-GA
AGTCTATG-CATG-AAA-AAGGTGACTAGGTATAATTCATTTAGATAAATATATAGCACT
CGA-ATAAAATGA-AA-GATGTG-T
>mal1
--C-TCTTTTTTTTATATTTTTA---GAAAAAA---------TTTAGCACA---------
----------------------------------A-------------------------
-TTTTGTAA--CTC-TTTGTATTCATGTCGTAAATATAT--CGTT--TAAAAAT-TTTCC
TTTAA-GTTTGT-------------CCACATTCAG-CATTCT----TTATTTTCACTTTG
-------------------------------------------------TCAATGGAATC
GTATTTTTGGCCC-ATTTGTGACAATTGGC-ATGGGGATATAAGAAATT-CT-ATTCAA-
-TAATAGCTTA-TTTGAGCCAAAACTTCTG--TGTCACATTTGCATTATGATACCCC-GA
AGTCTATG-CATG-AAA-AAGGTGACCAGGTCCAATTCATTTTGATGCATACATAGCATC
CGA-ATGAAATGA-AA-AGTGGT-T
>mal2
--C-TCTTTTTTTAATCTTGTGA---GAAAAAA---------TTCAACATA---------
----------------------------------A-------------------------
-TTTTGCGA--CAC-TTTTTATTCATGCTGTAAATATAT--CGTT--TAAAAAT-TTTCC
TTTAA-GTTTGT-------------CCACATTCAG-CATTCT----TTATTTTCACTTTG
-------------------------------------------------TCAATGGAATC
GTATTTTTGGCCC-ATTTGTGACAATTGGC-ATGGGGATATAAGAAATT-CT-ATTCAA-
-TAATAGCTTA-TTTGAGCCAAAACTTCTG--TGTCACATTTGCATTATGATACCCC-GA
AGTCTATG-CATG-AAA-AAGGTGACCAGGTCCAATTCATTTTGATGCATACATAGCATC
CGA-ATGAAATGA-AA-AGTGGT-T
>mal5
--C-TCTTTTTTTAATCTTGTGA---GAAAAAA---------TTCAACATA---------
----------------------------------A-------------------------
-TTTTGCGA--CAC-TTTTTATTCATGCTGTAAATATAT--CGTT--TAAAAAT-TTTCC
TTTAA-GTTTGT-------------CCACATTCAG-CATTCT----TTATTTTCACTTTG
-------------------------------------------------TCAATGGAATC
GTATTTTTGGCCC-ATTTGTGACAATTGGC-ATGGGGATATAAGAAATT-CT-ATTCAA-
-TAATAGCTTA-TTTGAGCCAAAACTTCTG--TGTCACATTTGCATTATGATACCCC-GA
AGTCTATG-CATG-AAA-AAGGTGACCAGGTCCAATTCATTTTGATGCATACATAGCATC
CGA-ATGAAATGA-AA-AGTGGT-T
>mal7
--C-TCTTTTTTTAATCTTGTGA---GAAAAAA---------TTCAACATA---------
----------------------------------A-------------------------
-TTTTGCGA--CAC-TTTTTATTCATGCTGTAAATATAT--CGTT--TAAAAAT-TTTCC
TTTAA-GTTTGT-------------CCACATTCAG-CATTCT----TTATTTTCACTTTG
-------------------------------------------------TCAATGGAATC
GTATTTTTGGCCC-ATTTGTGACAATTGGC-ATGGGGATATAAGAAATT-CT-ATTCAA-
-TAATAGCTTA-TTTGAGCCAAAACTTCTG--TGTCACATTCGCATTATGATACCCC-GA
AGTCTATG-CATG-AAA-AAGGTGACCAGGTCCAATTCATTTTGATGCATACATAGCATC
CGA-ATGAAATGA-AA-AGTGGT-T
>mal3
----CTCTTTTTTAATCTTTTCA---GAAAAAA---------TTCAGCATA---------
----------------------------------A-------------------------
-TTTTGCAA--CTC-TTTTTATTAATGCCATAAATGTGT--CGTT--TGAAAAT-TTTCA
CTCAA-GTTTAT-------------TAGCATTCAA-CATTTT----TTATTTTTGCTCTG
-------------------------------------------------TCATCGAAACC
ATATTTTCGGCCC-ATTTATGATAAGTGGC-ATGTGGATACAAAGAATT-CT-ATACAA-
-TAAACACTCA-TTCGAGCCGAAACTTCTG--TGTCACATTTGTGTTTTGATACCCT-GA
AGTCTATG-CATA-AAA-AAGGTGTCCATGTCCAATTCATTCGGATGCATATATAAAATC
TGA-ATGAAATGA-AA-AGTGGG-T
>mal8
-----CTTTTTTTAATCATTTCA---GAAAAAA---------TTCAGCATA---------
----------------------------------A-------------------------
-TTTTGCAA--CTC-TTTTTATTAATGCCATAAATGTGT--CGTT--TGAAAAT-TTTCA
CTCAA-GTTTAT-------------TAGCATTCAA-CATTTT----TTATTTTTGCTCTG
-------------------------------------------------TCATCGAAACC
ATATTTTCGGCCC-ATTTATGATAAGTGGC-ATGTGGATACAAAGAATT-CT-ATACAA-
-TAAACACTCA-TTCGAGCCGAAACTTCTG--TGTCACATTTGTGTTTTGATACCCT-GA
AGTCTATG-CATA-AAA-AAGGTGTCCATGTCCAATTCATTCGGATGCATATATAAAATC
TGA-ATGAAATGA-AA-AGTGGG-T
>hang8
--C-TCTTTTTTTAATTTTTTCA---GAAAAAA---------TTAAGCAAA---------
----------------------------------A-------------------------
-TTTTGTAA--CAC-TTTGTATTCATGTCGTAAATATGT--CATT--TGAAATT-TTGCG
CTCAA-GTTTGT-------------CCGCATTCAG-CATTCT----TTATTTTTGCTCTG
-------------------------------------------------TCATCAAAACC
ATAATTTTGGCCT-ATTTATGATAATTTGT-AT-GGAATATAAGAAATT-CT-ATGCAA-
-TAACCACTCA-TTCGAGCCAAAACTTCTG--TGTAACATTTGTGTTTTGATACCCT-GA
AGTCTATG-CATG-GAA-AAGGTGACCAGGTCCAATTCATTCGGATGCATATAAAGCATT
CGA-ATGAAATAA-AA-AGCGAG-T
>arm4
--C-TCTTttTTTAATC-TTTTA---AAAAAAT---------TTCAACACA---------
----------------------------------A-------------------------
-TTTTGTGA--CTC-TTTGTATTCATGCTGTAAATATGT--CATT--TAAAAAT-TTTCC
CTCCA-TTTTGT-------------TCGCATTCAG-CATTCT----TTATTTTGGCTTTG
-------------------------------------------------TCATCAGAACT
GTATTTTTGGCCC-ATTCGTGACAATTGGC-ATGGGGATATAAGAAATT-CT-ATGCAA-
-CAATCGCTCA-TTCGAGCTGAAACTTCTG--TGTCACATTGGCGTTCTGATACCTC-GA
AGTCCATG-CATG-AAA-AAGGCAACCAGGTCCAAATCATTTGGATGCATATATAACATC
CGA-ATGAAATGT-AA-AGTTTG-T
>hang7
--C-TCTTTTTTTAATCTTTTTA---GAAAAAA---------TTCAACACA---------
----------------------------------A-------------------------
-TTTTATGA--CTC-TTTGTATTCATGCTATAAATATGT--CATT--TAAAAAT-TTTCG
CTACA-TTTTGT-------------CTGCATTTAG-CATTCT----TTATTTTGGCTCTG
-------------------------------------------------TCATCAGAACT
GTATTTTTGGCCC-ATTCGTGACAATTGGC-ATGGGGATATAAGAAATT-CT-ATGCAA-
-TAATCGCTCA-TTCGAGTCGAAACTTCTG--TGTCACATTAATATTCTGATACCTC-GA
AGTCCATG-CATG-AAA-AAGGCAACCAGGTCCAAATCATTCGGATGCATATATAACATT
CGA-ATGAAATGT-AA-TGTTTA-T
>micr7
--C-TCTTTTTTTAATCTTTTTA---GAAAAAA---------TTTAGCACA---------
----------------------------------A-------------------------
-TTTTACGA--CTC-TTTATATTCATTCTGTAAATATGT--CGTT--TGAAAAT-TTTCC
TTCAA-GTTTGT-------------CCGCATTGAG-CATTCT----TTATTTTTGCTCTG
-------------------------------------------------TCATCGTAATT
GTATTTTCGGCCC-ATTTGTGACAATTGGC-ATGGTAATACAAGGAATT-CT-ATGTAA-
-TAACCACTCA-TTCGAGTTGAAACTTCTG--TGTCAAATTTTTGTTCTGATACCCT-GA
AGTATATA-CATG-AAA-AAGGTGACCAGGTCCAATTCATTCAAATGCATATATAGCATC
CAA-ATAAAATAA-AA-AATGTG-T
>emer7
--C-TCTTTTTTTAATCTTTTC----AAAAAAA---------TTCAGCACA---------
----------------------------------A-------------------------
-TTTTGTGA--CTC-TTTGTATTCATGCCACAAATGTAA--CATT--TGAAAAT-TTTCC
CTCAA-GTTTGT-------------CAGCATTTAG-CATTCT----TTATTTTTTCTCTG
-------------------------------------------------TCATTGAAATC
ATATTTTCAGCCC-ATTTGTGACAATTGGT-ATGAGGATATAAGGAATT-CT-ATACAA-
-TAATCGATCA-TTCGAGCTAAAACTTCTG--TGTCACATTTATATTCTGTTAACCT-GA
AGTCTATG-CATG-AAA-AAGGTGACCAGGTTCAATTCATTCAGATGCATATATAGCATC
CGA-ATGAAATAA-AA-TGTGAG-T
>emer8
--C-TCTTTTTTTAATCTTTTCA---AAAAAAA---------TTCAGCACA---------
----------------------------------A-------------------------
-TTTTGTGA--CTC-TTTGTATTCATGCCACAAATGTGA--CATT--TGAAAAT-TTTCC
CTCAA-GTTTGT-------------CAGCATTTAG-CATTCT----TTATTTTTTCTCTG
-------------------------------------------------TCATTGAAATC
ATATTTTCAGCCC-ATTTGTGACAATTGGT-ATGAGGATATAAGGAATT-CT-ATACAA-
-TAATCGATCA-TTCGAGCTAAAACTTCTG--TGTCACATTTATATTCTGTTAACCT-GA
AGTCTATG-CATG-AAA-AAGGTGACTAGGTTCAATTCATTCAGATTCATATATAGCATC
CGA-ATGAAA-AA-AA-TGTGAG-T
>arm2
--C-TCATTTTTTAATCTTTTCA---AAAAACA---------TTCAGCATA---------
----------------------------------A-------------------------
-TTTTGTGA--CTC-TTTGTATTCATGCCGTAAATATGT--CTTT--CAAAATT-TTTCC
TTCAA-GTTTAT-------------CTGCATTCAG-CATTTT----TTATTTTTGCTCTG
-------------------------------------------------CCATCAGAACC
GTATTTTCGGCCC-ATTTGTGACAATTGGA-ATGGGGATACAAGGTATT-CT-ATGCAA-
-TAATCGCACA-TTCGAGCCGAAACTTCTG--TGATACTTTTGCGTTTTGATACCCC-GA
AGTCTAAG-CATG-AAA-AAGGTGACCAGGTCTAATTCATTTCGATGCATATATCACATC
TGA-ATGAAATAA-AA-AGAGGG-T
>del6
--C-TCCTTTTTTAATTTTTTCA---GAAAATA---------ATTAGTACA---------
----------------------------------A-------------------------
-TTTTGTAA--CTC-TTTGTGTTCATGTCATAAATTTGT--CATT--TGAAAAT-TTTCG
CTTAA-GTTTAT-------------CTGCATTCAT-CATTCT----TTATTTTCGCTCTA
-------------------------------------------------TCATCATAAC-
----------CCC-ATTTGTGATAATTGGC-ATGGGGATACAAGGACTT-CT-ATGTAA-
-TAATCAATAA-TTCGAGTCAAAACTTCAG--CGTCACATTTGCTTTCTGATACCCC-AA
AGTTTATG-CATG-AAA-AAGGTGACTAGGTCCAATTCATTTAGATACATATATAAAATT
CGA-ATGAAATGG-AA-AATGTG-T
>emer1
--C-TCTTTTTTTAATCTTTTCA---AAAAAAA---------TTCAGCACA---------
----------------------------------A-------------------------
-TTTTGTGA--CTC-TATGTATTCATGTCGTAAATATGT--CATT--TGAACAT-TTTAC
CTCAA-GTTTGT-------------TCGCATTCAA-CATTCT----TTATTTTTACTCTG
-------------------------------------------------TCATCGGAACC
GTATTTTCAACCCAATTTATGACAATTGGC-ATGGGGATACAAGGAATT-CA-ATGCAA-
-TAACAGCTCA-TTCGAGCTGAAACTTTTG--TGCTACATTTGCGTTCTGATACCAT-AA
AGTCTATA-CAT--AAA-AAGGTGACCAGGTCCAATACATTCGGATGTGTATAAAGCATC
CGA-ATGAAATGA-AA-TGTAGG-T
>emer3
--C-TCTTTTTTTAATCTTTTC----AAAAAAA---------TTCAGCATA---------
----------------------------------A-------------------------
-TTTTGTGA--CTC-TATGTATTCATGTCGTAAATATGT--CATT--TGAACAT-TTTAC
CTCAA-GTTTGT-------------TCGCATTCAA-CATTCT----TTATTTTTGCTCTG
-------------------------------------------------TCATCGGAACC
GTATTTTCAACCCAATTTGTGACAATTGGC-ATGGGGATACAAGGAATT-CA-ATGCAA-
-TAACAGCTCA-TTCGAGCTGAAACTTTTG--TGCTACATTTGCGTTCTGATACCAT-AA
AGTCTATA-CAT--AAA-AAGGTGACCAGGTCCAATACATTCGGATGTGTATAAAGCATC
CGA-ATGAAATGA-AA-TGTAGG-T
>emer6
----TAATTTTTTTAATCTTTAT---AAAAAAA---------ATCAGCACA---------
----------------------------------A-------------------------
-TTTTGTGA--CTC-ATTGTATTCATGCTGTAAATTTGT--CATT--AAAAAAT-TTTCC
TTCAA-GTTTGT-------------CCACATTCAG-CATTCT----TTATTTTTGTTCTG
-------------------------------------------------TCATCGGAACC
ATATTTTCTGACC-ATTTGTGATAATTGGC-ATAAGGATACAAGAAATT-TA-ATGCAA-
-TAATAGCACA-TTCGAGCCCAAACTTCTT--TTACACATTTGCGTTCTGATACCCT-AA
AGTCTATG-CATG-AAA-AAGGTGACCAGGTCTAATTCATTCGGATGCATATATTGTATC
CGA-ATTAAATGA-AA-AGATGG-T
>hang3
--A-TTTTTTTTTAATTTTTTCA---G-AAAAA---------TTAAGCACA---------
----------------------------------A-------------------------
-TTTGTGAA--CTT-TATGTATTCATGCC--CAAATGGT--CGAT--TAAAAAT-TTTCC
TTCCA-TTTTAT-------------TCGAATTCAG-TATTTT----TTATTTTCACACTA
-------------------------------------------------TCATCAAAGCT
GTATTTTGGGCCC-ATTCATGATAATTGGC-ATAGGGATACCTGGAATT-CT-ATATAA-
-TAATCGCTCA-TTTGAGCTGAAACTTCTG--TGTCCCATTGGCGTTCTGATACCCT-AA
AGTCCATG-CATG-AAA-AAGGTGACCAGGTCCAATTCATTTAGATTCATATATAGCATA
CAA-ATGAAATGA-AG-AATGGA-T
>sup8
-CT--CTTTTTGAAATTCTTTTG---AAAAAAA----------TCCATTAT-TTTTTGTC
----AATTATA-AAATTTTGTA------CTGTC-A---------------TGTAGT-TG-
-CTTTGTAG--CTC-TTTGTTTACAAGTCACACATGTTT--TGTT--AAAAACA--TTCT
CTTCA-TTTTAA-------------CCATATTCAT-CA---------TTTTTTTGTTCTT
-TTTCTTTA-AGGCACATCATCCATTGTTGCCTAATATATTTTGCTTGTGCGTTAAAATC
CTAATTACAGACC-ATTCATGAAATTCGGA-GAAGATTTATAAGAATTT-CT-ATCT---
-TCCAAACTTT-TCCAAGCATATACTTTTA--TCTCAT---TATCTTTTGATACCTT-CA
AATCTGGT-GTTG-AAA-ATGGTTGAAAGGTATA-ATCCTTCAGATTCTTTTATCATATA
TAT-ATGAATTTA----TTCTTGAT
>add3
-AA--TATTCAAAATTCATTTTG---AAAAAAA------A--TTCGAACGT-TGTTTTTT
----TCATGCA-AAGTCTTGTA------GGATT-A---------------TTAAGG-CA-
-TTTGGGTG--TTA-AAATTATGCACTTCAAATATATTT--TATT--AAAAAAA-TATCC
ATCCA-TTTTAT-------------CCACATTCAA-TATTTG---TTTTTCTTTGATTTA
-GTATTCTG-AGGAACATCATCCAAAATTGCCAAACATATTATGCATTGCCAATGGAATC
ATAGAGTTAAAAA-AATAAAGACAGAAAGC--GAGAGTTATAAGAAATT-AA-ATCCTT-
-TCACCGCCCA-TGAGAGGTGCAGATAAAA--TATTTCATAAACATTAAGAGTCCTT-AA
TGAACATG-CGGG-AAA-AAGACGACCGGGTACAGGTCGTTCAGATGTTTATAAAGCATT
AG--AAGCAAGAA-TA-CAAGAG-G
>bess1
CCCATTTTATTCTTTTCTTTCTTGTGGGCAAAA------ACCTTCCTTCGA-TTCTTCCT
----CACTCCA---TTTTTTCC------CCTTAGA---------------CGCCGG----
-----------TTCGTCCGTGCATGCGAACTCAATTTTGGCGGTTATACGGACGCCCGCT
GCGGAGATTTATAGTGGCCGGGCC-CCACGGTCCG-GGCGCG-CGCTCTTTCTCGTGCGA
GGTGCTAGACCTGCACGCCTCGCAATGCG-------TAGATGTGCTTCCTCGGCGTGGCG
AGCCCAATAGCTC-CCTGGAGCCACACCGA-CTTCGATCTCATTTCATC----CCCTTCC
CCTGCCGCCCA-CTCGACCTTAAATCTCACATCGTCTCACAGGCGCTACGG-ACCCC-AA
GGTCTGGG-CACA-CCA-AATGCCGCCGGAACAATGTCTC----GTGCATATATACATTC
CGA-ATGAGAACC-TA-ACAGGG-T
>bess2
CCCATTTTTTTCTTTTCTTTCTTGTGGGCAAAA------ACCTTCCCTCGA-TTCTTCCT
----CACTCCA---TTTTTTCC------CCTTAGA---------------CGCCGG----
-----------TTCGTCCGTGCATGCGAACTC-ATTTTGGCGGTTATACGGACGCCCGCT
GCGGAGATCTATAGTGGCCGGGCC-CCACGGTCCG-GGCGCG-CGCTCTTTCTCGTGCGA
GGTGCTGGACCTGCACGCCTCGCAATGCG-------TAGACGCGCTTCCTCGGCGTGGCG
AGCCCTATAGCTC-CCTGGAGCCACACCGA-CTTCGATCTCATTTCATC----CCCTTCC
CCAGCCGCCCA-CTCGACCTTAAATCTCACATCGTCTCACAGGCGCTATGG-ACCCC-AA
GGTCTGGG-CACA-CCA-AATGCCGCCGGAACAATGTCTC----GTGCATATATACATTC
CGA-ATGAGAACC-TA-ACAGGG-T
>bess4
CCCATTTtaTTCTTTTCTTTCTTGTGGGCAAAA------ACCTTCCCTCGA-TTCTTCCT
----CACTCCA---TTTTTTCC------CCTTAGA---------------CGCCGG----
-----------TTCGTCCGTGCATGCGAACTC-ATTTTGGCGGTTATACGGATGCCCGCT
GCGGAGATCTATAGTGGCCGGGCC-CCACGGTCCG-GGCGCG-CGCTCTTTCTTGTGAGA
GGTGCTGGACCTGCACGCCTCGCAACGCG-------TAGACGCGCTTCCTCGGCGTGGCG
AGCCCTATAGTTC-CCTGGAGCCACACCGA-CTTCGATCTCATTTCATC----CCCTTCC
CCAGCCGCCCA-CTCGACCTTAAATCTCACATCGTCTCACAGGCGCTATGG-ACCCC-AA
GGTCTGGG-CACA-CCA-AATGCCGCCGGAACAATGTCTC----GTGCATATATACATTC
CGA-ATGAGAACC-TA-ACAGGG-T
>bess3
CCCATTTtatTctTTTCTTTCTTGTGGGCAAAA------ACCTTCCCTCGA-TTCTTCCT
----CACTCCA---TTTTTTCC------CCTTAGA---------------CGCCGG----
-----------TTCGTCCGTGCATGCGAACTC-ATTTTGGCGGTTATACGGACGCCCGCT
GCGGAGATCTATAGTGGTCAGGCC-CCACGGTCCG-GGCGCG-CGCTCTTTCTCGTGGGA
GGTGCTGGACCTGCACGCCTCGCAACGCG-------TAGACGAGCTTCCTCGGCGTGGCG
AGCCCATTAGCTC-CCTGGAGCCACACCGA-CTTCGATCTCATTTCATC----CCCTTCC
CCAGCCGCCCA-CTCGACCTTAAATCTCACATCGTCTCACAGGCGCTACGG-ACCCC-AA
GGTCTGGG-CACA-GCA-AATGCCGCCGGAACAATGTCTC----GTGCATATATACATTC
CGA-ATGAGAACC-TA-ACAGGG-T
>bess8
CCCATTTTATTCTTTTCTTTCTTGTGGGCAAAA------ACCTTCTCTCGA-TTCTTCCT
----CACTCCA---TTTTTTCC------CCTTAGA---------------CGCCGG----
-----------TTCGTCCGTGCATGCGAACTC-ATTTTGGCGGTTATACGGACGCCCGCT
GCGGAGATCTATAGTGGCCGGGCCTCCACGGTCCG-GGTGCG-CGCTCTTTCTCGTGAGA
GGTGCTGGACCTGCACGCCTCGCAACGCG-------TAGACGCGCTTCCTCGGCGTGGCG
AGCCCAATAGCTC-CCTGGAGCCACACCGA-CTTCGATCTCATTTCATC----CCCTTCC
CCAGCCGCCCA-CTCGACCTTAAATCTCACATCGTCTCACAGGCGCTATGG-ACCCT-AA
GGTCTGGG-CACA-CCA-AATGCCGCCGGAACAATGTCTC----GTGCATATATACATTC
CGA-ATGAGAACC-TA-ACAGGG-T
>bess6
CCCATTTTATTCTTTTCTTTCTTGTGGGCAAAA------ACCTTCCCTCGA-TTCTTCCT
----CACTCCA---TTTTTTCC------CCTTAGA---------------CGCCGG----
-----------TTCGTCCGTGCATGCGAACTC-ATTTTGGCGGTTATACGGACGCCCGCT
GCGGAGATCTATAGTTGCCGGGCC-CCACGGTCCG-GGCGCG-CGCTCTTTCTCGTGCGA
GGTGCTGGACCTGCACGCCTCGCAACGCG-------TAGACGCGCTTCCTCGGCGTGGTG
AGCCCATTAGCTC-CCTGGAGCCACACCGA-CTTCGATCTCATTTAATC----CCCTTCC
CCAGCCGCCCA-CTCGACCTTAAATCACACATCGTCTCACAGGCGCTACGG-ACCCC-AA
GGTCTGGG-CACA-CCA-AATGCCGCCGGAACAATGTCTC----GTGCATATATACATTC
CGA-ATGAGTACC-TA-ACAGGG-T
>bess7
CCCATTTTATTCTTTTCTTTCTTGTGGGCAAAA------ACCTTCCCTCGA-TTCTTCCT
----CACTCCA---TTTTTTCC------CCTTAGA---------------AGCTGG----
-----------TTCGTCCGTGCATGCGAACTC-ATTTTGGCGGTTATACGGACGCCCGCT
GCGGAGATCTATAGTGGCCGGGCC-CCACGGTCCG-GGCGCG-CGCTCTTTCTTGTGCGA
TGTGCTGGACCTGCACGCCTCGCAACGCG-------TAGACGAGCTTCCTCGGCGTGGTG
AGCCCATTAGCTC-CCTGGAGCCACACCGA-CTTCGATCTCATTTAATC----CCCTTCC
CCAGCCGCCCA-CTCGACCTTAAATCTCACATCGTCTCACAGGCGCTACGG-ACCCC-AA
GGTCTGGG-CACA-CCA-AATGCCGCCGGAACAATGTCTC----GTGCATATATACATTC
CGA-ATGAGTACC-TA-ACAGGG-T
>bess5
CCCATTTTATTCTTTTCTTTCTTGTGGGCAAAA------ACCTTCCCTCGA-TTCTTCCT
----CGCTCCA----TTTTTCC------CCTTAGA---------------AGCCGG----
-----------TTCGTCCGTGCATGCGAACTC-ATTTTGGCGGTTATACGGATGCCCGCT
GCGGAGATCTATAGTGGCCGGGCC-CCACGGTCCG-GGCGCG-CGCTCTTTCTCGTGTGA
GGTGCTGGACCTGCACGCCTCGCAACGCG-------TAGACGAGCTTCCTCGGCGTGGCG
AGCACATTAGCTC-CCTGGAGCCACACCGA-CTTCGATCTCATTTCATC----ACCTTCC
CCAGCCGCCCA-CTCGACCTTAAATCTCAAATCGTCTAACAGGCGCTACGG-ACCCC-AA
GGTCTGGG-CACA-CCA-AATGCCGCCGGAACAATGTCTC----GTGCATATATACATTC
CGA-ATGAGAACC-TA-ACAGGG-T
