# Supplementary material for: Dynamic distribution patterns of ribosomal DNA and chromosomal evolution in Paphiopedilum, a lady's slipper orchid
Source: BMC Plant Biol. 2011 Sep 12;11:126. doi: 10.1186/1471-2229-11-126 (PMC3184063; doi:10.1186/1471-2229-11-126)
Supplement: Additional file 5 — Report from RAxML phylogenetic analysis of 5S-NTS sequences [file 1471-2229-11-126-S5.TXT]

IMPORTANT WARNING: Sequences acmo4 and acmo7 are exactly identical


IMPORTANT WARNING: Sequences day2 and day3 are exactly identical


IMPORTANT WARNING: Sequences day2 and day6 are exactly identical


IMPORTANT WARNING: Sequences hirs7 and hirs8 are exactly identical


IMPORTANT WARNING: Sequences ston5 and ston8 are exactly identical


IMPORTANT WARNING: Sequences ston5 and sup5 are exactly identical


IMPORTANT WARNING: Sequences henry4 and henry7 are exactly identical


IMPORTANT WARNING: Sequences mal4 and mal6 are exactly identical


IMPORTANT WARNING: Sequences mal2 and mal5 are exactly identical

IMPORTANT WARNING
Found 9 sequences that are exactly identical to other sequences in the alignment.
Normally they should be excluded from the analysis.

Just in case you might need it, an alignment file with 
sequence duplicates removed is printed to file 0VaDTW.reduced


This is RAxML version 7.2.8 released by Alexandros Stamatakis in October 2010.

With greatly appreciated code contributions by:
Andre Aberer (TUM)
Simon Berger (TUM)
John Cazes (TACC)
Michael Ott (TUM)
Nick Pattengale (UNM)
Wayne Pfeiffer (SDSC)
Akifumi S. Tanabe (Univ. Tsukuba)


Alignment has 485 distinct alignment patterns

Proportion of gaps and completely undetermined characters in this alignment: 20.83%

RAxML rapid bootstrapping and subsequent ML search

Using 1 distinct models/data partitions with joint branch length optimization


Executing 100 rapid bootstrap inferences and thereafter a thorough ML search 

All free model parameters will be estimated by RAxML
GAMMA model of rate heteorgeneity, ML estimate of alpha-parameter

GAMMA Model parameters will be estimated up to an accuracy of 0.1000000000 Log Likelihood units

Partition: 0
Alignment Patterns: 485
Name: No Name Provided
DataType: DNA
Substitution Matrix: GTR


RAxML was called as follows:

raxml -# 100 -n pasted -o bess1,bess2,bess3,bess4,bess5,bess6,bess7,bess8 -f a -m GTRGAMMA -x 564547904 -p 564547904 -s 0VaDTW 


Testing which likelihood implementation to use
Standard Implementation full tree traversal time: 0.129271
Subtree Equality Vectors for gap columns full tree traversal time: 0.112887
... using standard implementation


Time for BS model parameter optimization 12.399419
Bootstrap[0]: Time 48.231690 seconds, bootstrap likelihood -34344.500811, best rearrangement setting 15
Bootstrap[1]: Time 27.379385 seconds, bootstrap likelihood -34141.159283, best rearrangement setting 10
Bootstrap[2]: Time 21.619995 seconds, bootstrap likelihood -34300.488876, best rearrangement setting 5
Bootstrap[3]: Time 25.425045 seconds, bootstrap likelihood -35410.107394, best rearrangement setting 13
Bootstrap[4]: Time 32.707611 seconds, bootstrap likelihood -34239.007930, best rearrangement setting 15
Bootstrap[5]: Time 28.372749 seconds, bootstrap likelihood -33906.839253, best rearrangement setting 13
Bootstrap[6]: Time 23.770675 seconds, bootstrap likelihood -35570.103530, best rearrangement setting 6
Bootstrap[7]: Time 25.163241 seconds, bootstrap likelihood -36372.557351, best rearrangement setting 8
Bootstrap[8]: Time 26.398737 seconds, bootstrap likelihood -33734.540163, best rearrangement setting 8
Bootstrap[9]: Time 26.950117 seconds, bootstrap likelihood -33845.713205, best rearrangement setting 11
Bootstrap[10]: Time 28.837208 seconds, bootstrap likelihood -32539.333464, best rearrangement setting 13
Bootstrap[11]: Time 20.902087 seconds, bootstrap likelihood -34391.697169, best rearrangement setting 5
Bootstrap[12]: Time 26.034913 seconds, bootstrap likelihood -33269.707435, best rearrangement setting 8
Bootstrap[13]: Time 29.922550 seconds, bootstrap likelihood -36253.337317, best rearrangement setting 14
Bootstrap[14]: Time 25.902018 seconds, bootstrap likelihood -34882.190145, best rearrangement setting 8
Bootstrap[15]: Time 25.300157 seconds, bootstrap likelihood -34566.758313, best rearrangement setting 15
Bootstrap[16]: Time 29.433749 seconds, bootstrap likelihood -35194.511219, best rearrangement setting 10
Bootstrap[17]: Time 23.154320 seconds, bootstrap likelihood -34626.405310, best rearrangement setting 5
Bootstrap[18]: Time 27.145372 seconds, bootstrap likelihood -35092.160589, best rearrangement setting 10
Bootstrap[19]: Time 25.602212 seconds, bootstrap likelihood -33717.589680, best rearrangement setting 7
Bootstrap[20]: Time 28.180293 seconds, bootstrap likelihood -33499.631279, best rearrangement setting 11
Bootstrap[21]: Time 24.840524 seconds, bootstrap likelihood -33426.209164, best rearrangement setting 8
Bootstrap[22]: Time 29.397167 seconds, bootstrap likelihood -35290.997270, best rearrangement setting 10
Bootstrap[23]: Time 22.374661 seconds, bootstrap likelihood -33770.674687, best rearrangement setting 5
Bootstrap[24]: Time 28.510983 seconds, bootstrap likelihood -34722.088830, best rearrangement setting 9
Bootstrap[25]: Time 22.355596 seconds, bootstrap likelihood -32827.235314, best rearrangement setting 5
Bootstrap[26]: Time 23.754264 seconds, bootstrap likelihood -34201.041816, best rearrangement setting 5
Bootstrap[27]: Time 30.676324 seconds, bootstrap likelihood -34347.718836, best rearrangement setting 12
Bootstrap[28]: Time 32.800707 seconds, bootstrap likelihood -34196.037728, best rearrangement setting 10
Bootstrap[29]: Time 31.479424 seconds, bootstrap likelihood -34551.180532, best rearrangement setting 15
Bootstrap[30]: Time 26.752959 seconds, bootstrap likelihood -35855.420327, best rearrangement setting 8
Bootstrap[31]: Time 20.785814 seconds, bootstrap likelihood -34630.700394, best rearrangement setting 5
Bootstrap[32]: Time 26.977681 seconds, bootstrap likelihood -34688.708771, best rearrangement setting 13
Bootstrap[33]: Time 24.881066 seconds, bootstrap likelihood -34630.155736, best rearrangement setting 7
Bootstrap[34]: Time 22.408974 seconds, bootstrap likelihood -34007.037616, best rearrangement setting 5
Bootstrap[35]: Time 24.850180 seconds, bootstrap likelihood -35363.622669, best rearrangement setting 6
Bootstrap[36]: Time 25.584352 seconds, bootstrap likelihood -32272.476826, best rearrangement setting 6
Bootstrap[37]: Time 29.271475 seconds, bootstrap likelihood -32852.123151, best rearrangement setting 11
Bootstrap[38]: Time 27.596604 seconds, bootstrap likelihood -35142.066528, best rearrangement setting 8
Bootstrap[39]: Time 26.188087 seconds, bootstrap likelihood -34579.815611, best rearrangement setting 12
Bootstrap[40]: Time 27.589003 seconds, bootstrap likelihood -33118.962609, best rearrangement setting 15
Bootstrap[41]: Time 27.949427 seconds, bootstrap likelihood -32581.893726, best rearrangement setting 12
Bootstrap[42]: Time 24.226045 seconds, bootstrap likelihood -34609.082951, best rearrangement setting 6
Bootstrap[43]: Time 21.890364 seconds, bootstrap likelihood -34186.428108, best rearrangement setting 5
Bootstrap[44]: Time 28.374854 seconds, bootstrap likelihood -33695.865626, best rearrangement setting 7
Bootstrap[45]: Time 28.687727 seconds, bootstrap likelihood -35347.534942, best rearrangement setting 9
Bootstrap[46]: Time 29.119768 seconds, bootstrap likelihood -35589.229498, best rearrangement setting 9
Bootstrap[47]: Time 36.769457 seconds, bootstrap likelihood -32459.993226, best rearrangement setting 13
Bootstrap[48]: Time 25.486479 seconds, bootstrap likelihood -34472.198331, best rearrangement setting 8
Bootstrap[49]: Time 33.529890 seconds, bootstrap likelihood -33433.057092, best rearrangement setting 15
Bootstrap[50]: Time 32.206073 seconds, bootstrap likelihood -34856.139594, best rearrangement setting 11
Bootstrap[51]: Time 26.039331 seconds, bootstrap likelihood -34042.708166, best rearrangement setting 9
Bootstrap[52]: Time 30.677543 seconds, bootstrap likelihood -33413.075192, best rearrangement setting 13
Bootstrap[53]: Time 28.771952 seconds, bootstrap likelihood -32809.282338, best rearrangement setting 14
Bootstrap[54]: Time 28.816620 seconds, bootstrap likelihood -34067.711809, best rearrangement setting 10
Bootstrap[55]: Time 27.693645 seconds, bootstrap likelihood -33625.375109, best rearrangement setting 14
Bootstrap[56]: Time 27.957844 seconds, bootstrap likelihood -34350.623724, best rearrangement setting 13
Bootstrap[57]: Time 23.149141 seconds, bootstrap likelihood -33569.209784, best rearrangement setting 7
Bootstrap[58]: Time 31.962495 seconds, bootstrap likelihood -32489.586925, best rearrangement setting 14
Bootstrap[59]: Time 27.894018 seconds, bootstrap likelihood -34629.254616, best rearrangement setting 14
Bootstrap[60]: Time 27.619048 seconds, bootstrap likelihood -32300.116154, best rearrangement setting 13
Bootstrap[61]: Time 25.937301 seconds, bootstrap likelihood -34861.195993, best rearrangement setting 8
Bootstrap[62]: Time 30.226047 seconds, bootstrap likelihood -34181.992912, best rearrangement setting 12
Bootstrap[63]: Time 26.941025 seconds, bootstrap likelihood -32019.633561, best rearrangement setting 10
Bootstrap[64]: Time 26.711516 seconds, bootstrap likelihood -35446.975122, best rearrangement setting 6
Bootstrap[65]: Time 31.840386 seconds, bootstrap likelihood -33970.177474, best rearrangement setting 12
Bootstrap[66]: Time 21.788911 seconds, bootstrap likelihood -34404.387095, best rearrangement setting 6
Bootstrap[67]: Time 28.809604 seconds, bootstrap likelihood -32808.484356, best rearrangement setting 9
Bootstrap[68]: Time 24.890914 seconds, bootstrap likelihood -33163.369279, best rearrangement setting 6
Bootstrap[69]: Time 28.643560 seconds, bootstrap likelihood -35165.329887, best rearrangement setting 12
Bootstrap[70]: Time 24.350655 seconds, bootstrap likelihood -33619.355366, best rearrangement setting 7
Bootstrap[71]: Time 30.561546 seconds, bootstrap likelihood -33847.063806, best rearrangement setting 13
Bootstrap[72]: Time 28.018032 seconds, bootstrap likelihood -34449.807236, best rearrangement setting 14
Bootstrap[73]: Time 30.025409 seconds, bootstrap likelihood -35331.680215, best rearrangement setting 9
Bootstrap[74]: Time 26.244583 seconds, bootstrap likelihood -34894.186614, best rearrangement setting 10
Bootstrap[75]: Time 28.921429 seconds, bootstrap likelihood -33834.176601, best rearrangement setting 15
Bootstrap[76]: Time 31.789801 seconds, bootstrap likelihood -33394.687746, best rearrangement setting 14
Bootstrap[77]: Time 27.327963 seconds, bootstrap likelihood -35407.425368, best rearrangement setting 13
Bootstrap[78]: Time 31.023185 seconds, bootstrap likelihood -33962.136107, best rearrangement setting 10
Bootstrap[79]: Time 28.281920 seconds, bootstrap likelihood -35063.748718, best rearrangement setting 15
Bootstrap[80]: Time 32.181208 seconds, bootstrap likelihood -34546.071813, best rearrangement setting 9
Bootstrap[81]: Time 32.786859 seconds, bootstrap likelihood -35795.406940, best rearrangement setting 12
Bootstrap[82]: Time 27.742163 seconds, bootstrap likelihood -33712.492989, best rearrangement setting 5
Bootstrap[83]: Time 29.528626 seconds, bootstrap likelihood -32981.434670, best rearrangement setting 12
Bootstrap[84]: Time 29.096139 seconds, bootstrap likelihood -34760.075488, best rearrangement setting 15
Bootstrap[85]: Time 31.788890 seconds, bootstrap likelihood -33652.615625, best rearrangement setting 14
Bootstrap[86]: Time 27.527174 seconds, bootstrap likelihood -34493.873630, best rearrangement setting 14
Bootstrap[87]: Time 35.621616 seconds, bootstrap likelihood -34255.829218, best rearrangement setting 13
Bootstrap[88]: Time 31.192655 seconds, bootstrap likelihood -34839.371294, best rearrangement setting 11
Bootstrap[89]: Time 25.693371 seconds, bootstrap likelihood -33627.912897, best rearrangement setting 9
Bootstrap[90]: Time 30.899810 seconds, bootstrap likelihood -34497.614257, best rearrangement setting 11
Bootstrap[91]: Time 29.041597 seconds, bootstrap likelihood -33487.353893, best rearrangement setting 10
Bootstrap[92]: Time 28.529542 seconds, bootstrap likelihood -34673.581678, best rearrangement setting 8
Bootstrap[93]: Time 27.007969 seconds, bootstrap likelihood -32725.676037, best rearrangement setting 7
Bootstrap[94]: Time 26.845367 seconds, bootstrap likelihood -34895.881535, best rearrangement setting 7
Bootstrap[95]: Time 25.506659 seconds, bootstrap likelihood -34834.185944, best rearrangement setting 6
Bootstrap[96]: Time 28.043036 seconds, bootstrap likelihood -34795.965445, best rearrangement setting 10
Bootstrap[97]: Time 27.643599 seconds, bootstrap likelihood -33890.312223, best rearrangement setting 13
Bootstrap[98]: Time 29.367307 seconds, bootstrap likelihood -33009.959028, best rearrangement setting 14
Bootstrap[99]: Time 27.672297 seconds, bootstrap likelihood -35563.348404, best rearrangement setting 14


Overall Time for 100 Rapid Bootstraps 2790.640806 seconds
Average Time per Rapid Bootstrap 27.906408 seconds

Starting ML Search ...

Fast ML optimization finished

Fast ML search Time: 4612.760135 seconds

Slow ML Search 0 Likelihood: -34654.973474
Slow ML Search 1 Likelihood: -34661.424259
Slow ML Search 2 Likelihood: -34659.346476
Slow ML Search 3 Likelihood: -34669.691128
Slow ML Search 4 Likelihood: -34659.930474
Slow ML Search 5 Likelihood: -34676.265645
Slow ML Search 6 Likelihood: -34672.076114
Slow ML Search 7 Likelihood: -34678.906633
Slow ML Search 8 Likelihood: -34680.007900
Slow ML Search 9 Likelihood: -34679.220508
Slow ML optimization finished

Slow ML search Time: 3314.128552 seconds
Thorough ML search Time: 134.052020 seconds

Final ML Optimization Likelihood: -34654.928004

Model Information:

Model Parameters of Partition 0, Name: No Name Provided, Type of Data: DNA
alpha: 1.972085
Tree-Length: 25.117937
rate A <-> C: 1.113048
rate A <-> G: 5.486565
rate A <-> T: 1.414874
rate C <-> G: 0.593730
rate C <-> T: 3.280467
rate G <-> T: 1.000000

freq pi(A): 0.279129
freq pi(C): 0.186642
freq pi(G): 0.161837
freq pi(T): 0.372392


ML search took 8060.973801 secs or 2.239159 hours

Combined Bootstrap and ML search took 10851.616570 secs or 3.014338 hours

Drawing Bootstrap Support Values on best-scoring ML tree ...


Found 1 tree in File /Home/raxml/public_html/wsub.705603/RAxML_bestTree.pasted


Found 1 tree in File /Home/raxml/public_html/wsub.705603/RAxML_bestTree.pasted

Program execution info written to /Home/raxml/public_html/wsub.705603/RAxML_info.pasted
All 100 bootstrapped trees written to: /Home/raxml/public_html/wsub.705603/RAxML_bootstrap.pasted

Best-scoring ML tree written to: /Home/raxml/public_html/wsub.705603/RAxML_bestTree.pasted

Best-scoring ML tree with support values written to: /Home/raxml/public_html/wsub.705603/RAxML_bipartitions.pasted

Best-scoring ML tree with support values as branch labels written to: /Home/raxml/public_html/wsub.705603/RAxML_bipartitionsBranchLabels.pasted

Overall execution time for full ML analysis: 10851.719192 secs or 3.014366 hours or 0.125599 days
